# Supplementary material for: A genome-wide survey with different rapeseed ecotypes uncovers footprints of domestication and breeding
Source: J Exp Bot. 2017 Sep 11;68(17):4791–801. doi: 10.1093/jxb/erx311 (PMC5853444; doi:10.1093/jxb/erx311)
Supplement: Supplementary Tables [file erx311_suppl_supplementary_tables_s1,s4,s7-s12,s14-18.xlsx]

## Sheet: S1
Supplemental Table S1 List of rapeseed accessions used in this study
Code	Accession number	Accession name	Ecotype	Country	FT in 2012	FT in 2013	FT in 2014	FT in 2015
1	BnASSYST-197	Nunsdale	Winter fodder	United_Kingdom	194	186	161	198
2	BnASSYST-188	EMERALD	Winter fodder	Ireland	196	186	168	NA
3	BnASSYST-180	V8	Winter OSR	unknown	194	191	167	194
4	BnASSYST-203	Taisetsu	"Exotics": Winter vegetable	Japan	194	175	150	183
5	BnASSYST-056	Musette	Modern winter OSR	unknown	188	181	158	187
6	BnASSYST-075	Campari	Modern winter OSR	Germany	191	186	157	190
7	BnASSYST-200	Samo	Winter fodder	Sweden	195	190	166	NA
8	BnASSYST-129	RESYN-H048	Winter OSR	unknown	187	183	158	184
9	BnASSYST-041	Recital	Modern winter OSR	unknown	188	183	158	189
10	BnASSYST-067	Nugget	Modern winter OSR	Germany	188	183	161	187
11	BnASSYST-139	Dippes	Winter OSR	Germany	NA	186	161	195
12	BnASSYST-070	SLM 0512	Modern winter OSR	Germany	188	182	160	185
13	BnASSYST-141	Edita	Winter OSR	Germany	189	183	160	200
14	BnASSYST-016	Boston	Modern winter OSR	France	187	183	161	191
15	BnASSYST-079	Jessica	Modern winter OSR	unknown	195	186	164	194
16	BnASSYST-017	Escort	Modern winter OSR	France	187	183	160	189
17	BnASSYST-198	Palu	Winter fodder	Italy	191	185	161	194
18	BnASSYST-147	Jantar	Winter OSR	Poland	193	190	166	194
19	BnASSYST-185	CANARD	Winter fodder	United_Kingdom	195	184	161	193
20	BnASSYST-183	K26-96	Winter OSR	unknown	191	183	158	NA
21	BnASSYST-027	Licapo	Modern winter OSR	Germany	194	187	165	NA
22	BnASSYST-174	Sonnengold	Winter OSR	Germany	189	185	161	189
23	BnASSYST-064	Baros	Modern winter OSR	Germany	185	176	154	180
24	BnASSYST-191	Binera	Winter fodder	Norway	191	184	161	186
25	BnASSYST-199	Parapluie	Winter fodder	France	195	187	161	204
26	BnASSYST-137	Coriander	Winter OSR	Germany	193	185	151	NA
27	BnASSYST-112	Mansholt	Winter OSR	Germany	188	NA	156	197
28	BnASSYST-160	Matador	Winter OSR	Sweden	191	181	150	190
29	BnASSYST-158	Major	Winter OSR	France	195	185	149	198
30	BnASSYST-170	Skrzeszowicki	Winter OSR	Poland	195	NA	164	200
31	BnASSYST-213	ABUKUMA NATANE	"Exotics": Winter OSR	Japan	193	181	151	NA
32	BnASSYST-172	Slovenska Krajova	Winter OSR	Czech_Rep	184	170	147	NA
33	BnASSYST-103	PRIMOR	Winter OSR	France	191	179	149	185
34	BnASSYST-133	Baltia	Winter OSR	Poland	194	186	162	194
35	BnASSYST-121	JetNeuf	Winter OSR	France	188	190	160	179
36	BnASSYST-168	Ramses	Winter OSR	France	183	178	146	192
37	BnASSYST-123	Falcon	Winter OSR	Germany	196	191	166	202
38	BnASSYST-156	Lirakotta	Winter OSR	Germany	186	183	NA	NA
39	BnASSYST-119	Lirabon	Winter OSR	Germany	191	183	158	187
40	BnASSYST-120	Darmor	Winter OSR	France	189	186	161	NA
41	BnASSYST-134	Bolko	Winter OSR	Poland	195	187	155	200
42	BnASSYST-113	Samourai	Winter OSR	France	195	182	151	NA
43	BnASSYST-054	Tenor	Modern winter OSR	unknown	183	176	152	178
44	BnASSYST-012	Lord	Modern winter OSR	Germany	182	174	150	176
45	BnASSYST-044	Laser	Modern winter OSR	France	191	186	165	200
46	BnASSYST-015	Rapid	Modern winter OSR	France	187	182	157	184
47	BnASSYST-078	Express 617	Modern winter OSR	Germany	188	180	154	186
48	BnASSYST-028	Capitol	Modern winter OSR	France	187	175	147	NA
49	BnASSYST-040	Apex	Modern winter OSR	Germany	187	174	150	NA
50	BnASSYST-008	Allure	Modern winter OSR	Germany	185	176	154	178
51	BnASSYST-072	Beluga	Modern winter OSR	Germany	183	177	154	178
52	BnASSYST-052	SWGospel	Modern winter OSR	unknown	184	177	153	184
53	BnASSYST-059	SW Sinatra	Modern winter OSR	unknown	188	183	137	163
54	BnASSYST-085	NK Passion	Modern winter OSR	France	185	179	154	179
55	BnASSYST-061	Aragon	Modern winter OSR	Germany	187	177	156	181
56	BnASSYST-038	Lion	Modern winter OSR	Germany	189	181	162	186
57	BnASSYST-001	Alesi	Modern winter OSR	France	193	190	162	189
58	BnASSYST-086	Lilian	Modern winter OSR	Germany	183	176	152	178
59	BnASSYST-002	Remy	Modern winter OSR	France	188	183	157	186
60	BnASSYST-018	Montego	Modern winter OSR	France	182	175	152	173
61	BnASSYST-045	Fortis	Modern winter OSR	unknown	188	183	158	187
62	BnASSYST-053	Verona	Modern winter OSR	unknown	193	181	151	202
63	BnASSYST-023	Manitoba	Modern winter OSR	France	190	NA	160	187
64	BnASSYST-055	Expert	Modern winter OSR	unknown	189	182	151	NA
65	BnASSYST-202	Chuosenshu	"Exotics": Winter vegetable		182	176	151	178
66	BnASSYST-186	MOANA	Winter fodder		183	180	156	179
67	BnASSYST-031	BRISTOL	Modern winter OSR		185	176	153	177
68	BnASSYST-107	JANETZKIS	Winter OSR		185	178	154	179
69	8Q 263	MSL 007	Winter OSR		184	180	135	168
70	8Q 264	MSL 010	Winter OSR		184	181	147	186
71	8Q 265	MSL 012	Winter OSR		182	174	135	174
72	BnASSYST-311	Q2	Spring OSR	unknown	170	162	137	185
73	BnASSYST-395	Ww 1286	Spring OSR	Sweden	172	162	120	167
74	BnASSYST-273	Bronowski	Spring OSR	Poland	180	172	147	173
75	BnASSYST-320	Conny	Spring OSR	Sweden	166	161	117	167
76	BnASSYST-287	Oro	Spring OSR	Canada	166	158	134	165
77	BnASSYST-238	DRAKKAR	Spring OSR	France	172	164	137	168
78	BnASSYST-364	Orriba	Spring OSR	Poland	161	157	116	162
79	BnASSYST-245	CRESOR	Spring OSR	France	178	168	144	169
80	BnASSYST-274	Ceska Krajova	Spring OSR	Czech_Rep	180	172	148	173
81	BnASSYST-279	Nugget	Spring OSR	Germany	172	158	NA	169
82	BnASSYST-343	Leonessa	Spring OSR	Italy	179	165	146	170
83	BnASSYST-309	Rivette	Spring OSR	Australia	178	167	140	173
84	BnASSYST-316	Aurora	Spring OSR	Germany	177	166	143	169
85	BnASSYST-269	TANTAL	Spring OSR	France	170	161	118	167
86	BnASSYST-339	Korall	Spring OSR	Sweden	182	172	147	173
87	BnASSYST-361	Omega	Spring OSR	Sweden	180	172	143	169
88	BnASSYST-400	Zephyr	Spring OSR	Canada	154	156	116	160
89	BnASSYST-392	Wesreo	Spring OSR	Australia	177	166	140	172
90	BnASSYST-275	Duplo	Spring OSR	Germany	180	164	138	168
91	BnASSYST-328	Galant	Spring OSR	Russia	170	161	116	163
92	BnASSYST-321	Czyzowska	Spring OSR	Poland	172	160	134	169
93	BnASSYST-348	Lisandra	Spring OSR	Germany	178	156	142	169
94	BnASSYST-355	Mlochowski	Spring OSR	Poland	180	173	148	174
95	BnASSYST-291	Campino	Spring OSR	Germany	162	159	116	165
96	BnASSYST-335	Hankkija's Lauri	Spring OSR	Netherlands	181	173	144	170
97	BnASSYST-334	Gulliver	Spring OSR	Sweden	178	156	140	172
98	BnASSYST-366	Pivot	Spring OSR	Canada	170	167	130	NA
99	BnASSYST-248	HANNA	Spring OSR	Sweden	170	163	133	165
100	BnASSYST-313	Altex	Spring OSR	Canada	156	157	116	163
101	BnASSYST-330	Gisora	Spring OSR	Germany	180	167	144	NA
102	BnASSYST-360	Olivia	Spring OSR	Sweden	178	173	146	172
103	BnASSYST-292	Clipper	Spring OSR	Germany	173	158	117	165
104	BnASSYST-340	Korinth	Spring OSR	Germany	185	180	158	NA
105	BnASSYST-359	Odin	Spring OSR	Germany	187	182	160	NA
106	BnASSYST-363	Orpal	Spring OSR	Germany	172	168	141	169
107	BnASSYST-365	Pera	Spring OSR	Germany	181	173	145	177
108	BnASSYST-376	Suigenshu	Spring OSR	North_Korea	180	167	145	168
109	BnASSYST-483	ACS N45	Spring OSR	Canada	166	162	135	162
110	BnASSYST-299	Larissa	Spring OSR	unknown	174	164	138	173
111	BnASSYST-342	Kruglik	Spring OSR	Russia	170	164	130	167
112	BnASSYST-350	Mali	Spring OSR	Germany	177	165	139	168
113	BnASSYST-323	Daichousen (mizuyasu)	Spring OSR	North_Korea	180	165	148	169
114	BnASSYST-314	Andor	Spring OSR	Canada	170	161	117	164
115	BnASSYST-290	Ability	Spring OSR	Germany	176	163	139	169
116	BnASSYST-333	Granit	Spring OSR	Sweden	184	172	144	174
117	BnASSYST-289	Regina II	Spring OSR	Sweden	182	175	151	173
118	BnASSYST-281	Spaeths Zollerngold	Spring OSR	Germany	177	166	140	174
119	BnASSYST-258	N01D-1330	Spring OSR	Australia	163	153	125	165
120	BnASSYST-240	WESTAR DH10	Spring OSR	Canada	172	147	125	NA
121	BnASSYST-259	N02D-1952	Spring OSR	Australia	176	158	133	168
122	BnASSYST-263	ERGLU	Spring OSR	Germany	180	165	139	177
123	BnASSYST-283	Topas	Spring OSR	Sweden	180	169	138	174
124	BnASSYST-393	Wesroona	Spring OSR		180	172	144	177
125	BnASSYST-357	Nakate Chousen	Spring OSR		170	158	130	168
126	8Q 268	Inbreed line	Spring OSR		176	163	129	165
127	8Q 269	Inbreed line	Spring OSR		179	163	138	167
128	8Q 270	Inbreed line	Spring OSR		182	NA	NA	NA
129	8Q 271	Inbreed line	Spring OSR		176	155	133	164
130	8Q 272	Inbreed line	Spring OSR		173	150	129	166
131	BnASSYST-322	Daichousen (fuku)	Spring OSR	North_Korea	178	168	148	169
132	9w237	(96-331)-7-41-8-8-3	Semi-winter OSR	China	NA	154	126	163
133	9w238	Youyan No.9 X Zhongyouza No.3 F2	Semi-winter OSR	China	178	158	132	NA
134	9w239	(Zhengchun X Qin2-2)-5-18-8	Semi-winter OSR	China	173	154	128	164
135	9w240	[(Zhengchun X Qin2-2) X Yuyou No.2]-1-1-1	Semi-winter OSR	China	171	157	120	164
136	9w241	[Zhongshuang No.4 X (B5X76)]-34-10-6	Semi-winter OSR	China	174	156	128	167
137	9w242	{[(Zhengchun X Qin2-2）X 3Hui]X 4Hui}-30-14-2	Semi-winter OSR	China	173	155	125	165
138	9w243	1226-7-6-9	Semi-winter OSR	China	172	155	126	165
139	9w244	1278-1-1-12	Semi-winter OSR	China	176	158	130	167
140	9w245	1492-1-5-1-3	Semi-winter OSR	China	179	161	133	168
141	9w246	1492-1-7-1	Semi-winter OSR	China	175	158	135	167
142	9w247	268 Youcai-4	Semi-winter OSR	China	178	159	133	165
143	9w248	821 Xuan X Pin93-498 F8	Semi-winter OSR	China	166	146	127	162
144	9w249	Ningyou No.10	Semi-winter OSR	China	179	161	134	171
145	9w251	533(Hubei)-34-5-8	Semi-winter OSR	China	174	159	130	169
146	9w252	86178-2-34-1-4	Semi-winter OSR	China	171	155	132	168
147	9w253	88（2）-1-2-1-2-3-2	Semi-winter OSR	China	178	158	134	167
148	9w255	914 Youcai-3	Semi-winter OSR	China	176	154	128	165
149	9w256	98009 restorer-8-3	Semi-winter OSR	China	176	154	128	164
150	9w257	A-35-1	Semi-winter OSR	China	171	154	125	163
151	9w259	B62-4-5-32-7-11	Semi-winter OSR	China	182	158	133	169
152	9w261	C022-30-8-3-2	Semi-winter OSR	China	183	165	131	166
153	9w262	C148-4-36-8-10	Semi-winter OSR	China	176	157	121	165
154	9w263	C179-3-36-8	Semi-winter OSR	China	179	160	131	167
155	9w264	C182-2-34-8-5	Semi-winter OSR	China	174	157	131	166
156	9w266	C384-4-38-1-21	Semi-winter OSR	China	174	156	129	165
157	9w267	H98-18-30-7-17-4	Semi-winter OSR	China	176	158	130	167
158	9w268	R13 Xuan a-11-35-4-8	Semi-winter OSR	China	176	159	130	166
159	9w269	R7-14 Yue 7-8 Xuan-7-34-6-5-23	Semi-winter OSR	China	178	158	132	167
160	9w270	T4-2 Nucleic male sterulity xuan a-7B-2-6-4	Semi-winter OSR	China	174	153	128	164
161	9w271	Chuanyou 18	Semi-winter OSR	China	172	154	128	164
162	9w272	Fuyu No.1	Semi-winter OSR	China	176	156	129	165
163	9w273	Fuyou No.2-15-3	Semi-winter OSR	China	173	155	130	163
164	9w274	Ganyou No.13	Semi-winter OSR	China	173	156	130	164
165	9w275	Guinong 78-6-112	Semi-winter OSR	China	172	163	130	164
166	9w276	Huxi	Semi-winter OSR	China	178	150	130	166
167	9w277	Huayou No.6	Semi-winter OSR	China	170	156	120	163
168	9w279	Inbreed line	Semi-winter OSR	China	NA	160	134	167
169	9w280	Youyou No.14	Semi-winter OSR	China	166	156	127	161
170	9w281	Huashuang No.4	Semi-winter OSR	China	180	158	134	167
171	9w282	Huashuang No.5	Semi-winter OSR	China	170	158	111	157
172	9w283	Hui 110-1-40-7-7-2	Semi-winter OSR	China	172	155	128	164
173	9w284	Huiyou 50-8-1	Semi-winter OSR	China	170	153	126	164
174	9w285	Jingyou No.4 -10	Semi-winter OSR	China	177	158	129	163
175	9w286	Jujia No.1 -5-13-3	Semi-winter OSR	China	176	159	131	167
176	9w287	Keyou 818-21	Semi-winter OSR	China	172	154	126	163
177	9w288	Liangyou 586 (F2)-6-3	Semi-winter OSR	China	166	158	122	159
178	9w289	Longyou No.2	Semi-winter OSR	China	166	154	122	159
179	9w290	Huyou 15	Semi-winter OSR	China	177	160	132	168
180	9w291	Huyou 16	Semi-winter OSR	China	175	157	128	166
181	9w292	Huyou 18	Semi-winter OSR	China	176	156	130	167
182	9w294	Ningyou No.12	Semi-winter OSR	China	179	158	132	167
183	9w295	Ningyou No.14	Semi-winter OSR	China	180	160	131	166
184	9w297	Inbreed line	Semi-winter OSR	China	NA	165	135	167
185	9w298	Peng 201	Semi-winter OSR	China	172	152	129	162
186	9w299	Pin 2-1-44-6-2	Semi-winter OSR	China	180	159	135	168
187	9w300	Pinxi 3-4	Semi-winter OSR	China	180	158	133	169
188	9w301	Qingyou No.14	Semi-winter OSR	China	170	159	132	NA
189	9w302	Shanyou No.8 5-6-13-2	Semi-winter OSR	China	178	157	131	168
190	9w303	Shilifeng	Semi-winter OSR	China	178	159	129	164
191	9w304	Inbreed line	Semi-winter OSR	China	NA	160	126	NA
192	9w305	Suyou No.3	Semi-winter OSR	China	177	163	130	165
193	9w306	Wanyou No.5	Semi-winter OSR	China	175	155	129	NA
194	9w307	Wanyouzao	Semi-winter OSR	China	170	158	130	163
195	9w309	Inbreed line	Semi-winter OSR	China	NA	152	131	165
196	9w313	Xiangyou No.16	Semi-winter OSR	China	161	155	118	162
197	9w314	Xiangyou No.17	Semi-winter OSR	China	157	147	121	160
198	9w315	Yangyou No.6	Semi-winter OSR	China	176	158	131	167
199	9w317	Yuyou No.5	Semi-winter OSR	China	171	156	120	162
200	9w318	Yunyou 21-11	Semi-winter OSR	China	163	150	130	160
201	9w319	Zheshuang 72	Semi-winter OSR	China	170	156	129	166
202	9w320	Zhenzao1-2-30-6-6	Semi-winter OSR	China	170	145	125	NA
203	9w321	Inbreed line	Semi-winter OSR	China	NA	144	130	166
204	9w322	Zhongshuang No.4	Semi-winter OSR	China	178	155	131	167
205	9w324	Zhongshuang No.5	Semi-winter OSR	China	170	159	137	163
206	9w325	Zhongshuang No.6	Semi-winter OSR	China	172	157	128	164
207	9w327	Zhongshuang No.7	Semi-winter OSR	China	170	157	125	163
208	9w328	Zhongshuang No.8	Semi-winter OSR	China	171	152	127	162
209	9w330	Zhongshuang No.9 -11-9-101	Semi-winter OSR	China	180	161	136	166
210	9w333	Zhongyou821	Semi-winter OSR	China	178	148	128	NA
211	9w335	Inbreed line	Semi-winter OSR	China	NA	155	129	164
212	9w336	Zhongyouza2 Restorer -20-3-15-1	Semi-winter OSR	China	178	155	127	NA
213	9w337	Zhongshuang No.10	Semi-winter OSR	China	174	155	128	163
214	9w340	Xiangfu 112	Semi-winter OSR	China	179	158	133	167
215	9w341	Xiwang 106	Semi-winter OSR	China	171	153	131	165
216	9w342	9636 Xuan	Semi-winter OSR	China	NA	NA	108	NA
217	9w343	Ganyou 17 xuan	Semi-winter OSR	China	173	155	122	160
218	9w345	Huyou 17	Semi-winter OSR	China	179	158	131	167
219	9w349	Zhongshuang220 X 8424016 F8	Semi-winter OSR	China	178	154	132	165
220	9w350	97V38X(72-2Xlijnte)	Semi-winter OSR	China	172	158	122	165
221	9w351	(Aisipeifax74-317)X3529-5F8	Semi-winter OSR	China	175	156	126	NA
222	9w354	(D57 X Oro) x Youyan No.2 F6	Semi-winter OSR	China	166	148	107	155
223	9w355	Inbreed line	Semi-winter OSR	China	NA	151	130	NA
224	9w356	Youyan No.2 X 84-24016	Semi-winter OSR	China	166	153	115	160
225	9w357	Xinongchangjiao X （(D57 X Oro）x 85-64）F7	Semi-winter OSR	China	166	152	120	156
226	9w358	Inbreed line	Semi-winter OSR	China	NA	150	126	161
227	9w359	Inbreed line	Semi-winter OSR	China	NA	153	125	163
228	OJ105	Xiangnongyou-1	Semi-winter OSR	China	170	149	122	159
229	OJ106	Ganyou-5	Semi-winter OSR	China	173	154	128	NA
230	OJ107	Zheyou No.7	Semi-winter OSR	China	178	154	129	165
231	OJ108	Aijiazao	Semi-winter OSR	China	171	150	123	161
232	OJ110	Chuanyoufuguo	Semi-winter OSR	China	180	158	134	165
233	OJ111	Yunyou-5	Semi-winter OSR	China	173	158	123	162
234	OJ112	Tezao-16	Semi-winter OSR	China	170	150	127	164
235	OJ114	Puyou-3	Semi-winter OSR	China	154	145	122	161
236	OJ115	Huayou No.5	Semi-winter OSR	China	161	149	124	155
237	OJ117	Ningyou No.7 1266-5	Semi-winter OSR	China	176	153	125	162
238	OJ118	Wanyou No.5	Semi-winter OSR	China	171	152	125	163
239	OJ119	Huayou No.3	Semi-winter OSR	China	170	144	125	162
240	OJ120	Zhenyou-1	Semi-winter OSR	China	174	153	125	164
241	OJ121	Huanshuang No.1	Semi-winter OSR	China	174	157	123	166
242	OJ122	Tieganqing	Semi-winter OSR	China	176	158	131	165
243	0J125	Youyan No.2	Semi-winter OSR	China	173	152	125	161
244	0Q230	HAU 2	Semi-winter OSR	China	175	151	128	163
245	0Q231	HAU 3	Semi-winter OSR	China	170	146	124	161
246	0Q232	HAU 4	Semi-winter OSR	China	176	152	126	163
247	0Q233	HAU 5	Semi-winter OSR	China	174	155	125	163
248	0Q234	HAU 7	Semi-winter OSR	China	176	162	141	167
249	0Q236	HAU 9	Semi-winter OSR	China	157	153	108	NA
250	0Q237	HAU 10	Semi-winter OSR	China	178	160	131	167
251	0Q239	HAU 19	Semi-winter OSR	China	178	159	131	166
252	0Q240	Huashuang No.3	Semi-winter OSR	China	178	161	133	166
253	0Q242	Xiangyou No.15	Semi-winter OSR	China	180	164	133	168
254	0Q229	HAU 01	Semi-winter OSR	China	170	157	136	163
255	2Q 173	Inbreed line	Semi-winter OSR	China	162	148	132	161
256	2Q 174	Inbreed line	Semi-winter OSR	China	161	150	127	157
257	2Q 175	Inbreed line	Semi-winter OSR	China	158	150	108	157
258	2Q 226	Inbreed line	Semi-winter OSR	China	166	144	130	166
259	2Q 237	Inbreed line	Semi-winter OSR	China	NA	158	132	166
260	2Q 240	Inbreed line	Semi-winter OSR	China	170	158	122	162
261	2Q 426	Inbreed line	Semi-winter OSR	China	170	156	128	164
262	2Q 430	Inbreed line	Semi-winter OSR	China	176	164	140	167
263	2Q 431	Inbreed line	Semi-winter OSR	China	NA	155	131	164
264	2Q 433	Inbreed line	Semi-winter OSR	China	172	157	129	164
265	2Q 435	Inbreed line	Semi-winter OSR	China	170	159	132	166
266	2Q 440	Inbreed line	Semi-winter OSR	China	173	156	130	163
267	2Q 451	Inbreed line	Semi-winter OSR	China	170	150	126	164
268	2Q 454	Inbreed line	Semi-winter OSR	China	177	159	132	167
269	2Q 463	Inbreed line	Semi-winter OSR	China	163	156	112	160
270	2Q 466	Inbreed line	Semi-winter OSR	China	173	158	129	164
271	2Q 467	Inbreed line	Semi-winter OSR	China	178	164	139	166
272	2Q 468	Inbreed line	Semi-winter OSR	China	NA	157	129	NA
273	2Q 474	Inbreed line	Semi-winter OSR	China	176	164	133	166
274	2Q 476	Inbreed line	Semi-winter OSR	China	166	155	117	159
275	2Q 477	Inbreed line	Semi-winter OSR	China	NA	155	125	160
276	2Q 483	Inbreed line	Semi-winter OSR	China	176	152	126	164
277	2Q 484	Inbreed line	Semi-winter OSR	China	173	162	138	166
278	2Q 494	Inbreed line	Semi-winter OSR	China	178	157	131	165
279	2Q 495	Inbreed line	Semi-winter OSR	China	NA	157	132	165
280	2Q 496	Inbreed line	Semi-winter OSR	China	176	158	132	166
281	2Q 511	Inbreed line	Semi-winter OSR	China	163	140	127	161
282	2Q 516	Inbreed line	Semi-winter OSR	China	158	148	117	156
283	2Q 518	Inbreed line	Semi-winter OSR	China	172	158	133	167
284	2Q 522	Inbreed line	Semi-winter OSR	China	161	155	124	164
285	2Q 525	Inbreed line	Semi-winter OSR	China	174	165	139	168
286	2Q 528	Inbreed line	Semi-winter OSR	China	149	166	144	167
287	2Q 531	Inbreed line	Semi-winter OSR	China	176	153	116	163
288	2Q 542	Inbreed line	Semi-winter OSR	China	171	153	129	164
289	2Q 544	Inbreed line	Semi-winter OSR	China	170	161	139	164
290	2Q 547	Inbreed line	Semi-winter OSR	China	NA	156	131	166
291	2Q 551	Inbreed line	Semi-winter OSR	China	176	156	131	163
292	2Q 553	Inbreed line	Semi-winter OSR	China	168	156	133	165
293	2Q 554	Inbreed line	Semi-winter OSR	China	170	153	123	162
294	2Q 558	Inbreed line	Semi-winter OSR	China	NA	154	125	162
295	2Q 560	Inbreed line	Semi-winter OSR	China	NA	155	127	163
296	2Q 561	Inbreed line	Semi-winter OSR	China	166	150	128	164
297	2Q 583	Inbreed line	Semi-winter OSR	China	172	153	132	167
298	2Q 592	Inbreed line	Semi-winter OSR	China	166	154	130	160
299	2Q 594	Inbreed line	Semi-winter OSR	China	170	153	122	161
300	2Q 605	Inbreed line	Semi-winter OSR	China	170	157	130	166
301	2Q 607	Inbreed line	Semi-winter OSR	China	176	162	125	165
302	2Q 609	Inbreed line	Semi-winter OSR	China	161	157	127	163
303	2Q 612	Inbreed line	Semi-winter OSR	China	NA	157	128	162
304	2Q 615	Inbreed line	Semi-winter OSR	China	NA	NA	122	NA
305	2Q 622	Inbreed line	Semi-winter OSR	China	NA	156	110	163
306	2Q 638	Inbreed line	Semi-winter OSR	China	176	155	131	164
307	2Q 645	Inbreed line	Semi-winter OSR	China	177	158	131	166
308	2Q 706	Inbreed line	Semi-winter OSR	China	173	165	141	166
309	2Q 731	Inbreed line	Semi-winter OSR	China	182	168	132	168
310	2Q 813	Inbreed line	Semi-winter OSR	China	172	156	125	165
311	2Q 853	Inbreed line	Semi-winter OSR	China	175	158	133	165
312	2Q 002	Inbreed line	Semi-winter OSR	China	178	157	134	167
313	2Q 031	Inbreed line	Semi-winter OSR	China	170	152	129	161
314	2Q 038	Inbreed line	Semi-winter OSR	China	173	159	130	162
315	2Q 055	Inbreed line	Semi-winter OSR	China	176	163	144	167
316	2Q 057	Inbreed line	Semi-winter OSR	China	174	160	139	166
317	2Q 067	Inbreed line	Semi-winter OSR	China	178	159	140	168
318	2Q 071	Inbreed line	Semi-winter OSR	China	172	157	140	161
319	2Q 073	Inbreed line	Semi-winter OSR	China	176	164	139	168
320	2Q 079	Inbreed line	Semi-winter OSR	China	172	159	137	165
321	2Q 081	Inbreed line	Semi-winter OSR	China	174	162	138	166
322	2Q 101	Inbreed line	Semi-winter OSR	China	174	161	139	165
323	2Q 114	Inbreed line	Semi-winter OSR	China	175	162	119	162
324	2Q 118	Inbreed line	Semi-winter OSR	China	171	153	109	NA
325	2Q 132	Inbreed line	Semi-winter OSR	China	172	157	159	NA
326	2Q 135	Inbreed line	Semi-winter OSR	China	161	155	113	158
327	2Q 151	Inbreed line	Semi-winter OSR	China	163	153	116	161
1 Clusters were defined by STRUCTURE when k=3,lines with membership probabilities <0.7 were assigned to a mixed group.

## Sheet: S4
Supplemental Table S4 Physical positions of the weak and strong LDs
Genome regions	Chr.	Start	End
Weak LD	A01	304646	310387
Weak LD	A01	449129	458883
Weak LD	A01	557581	567036
Weak LD	A01	749100	752441
Weak LD	A01	754538	755645
Weak LD	A01	786675	791408
Weak LD	A01	830190	833504
Weak LD	A01	848430	848672
Weak LD	A01	1366450	1372669
Weak LD	A01	1482310	1485222
Weak LD	A01	1550903	1559279
Weak LD	A01	1674290	1680728
Weak LD	A01	1775948	1779641
Weak LD	A01	1783685	1793043
Weak LD	A01	2028654	2035080
Weak LD	A01	2366918	2370007
Weak LD	A01	2395849	2401390
Weak LD	A01	2458258	2465573
Weak LD	A01	2527606	2528882
Weak LD	A01	2889504	2894177
Weak LD	A01	3563774	3565041
Weak LD	A01	3844731	3847688
Weak LD	A01	3894128	3897772
Weak LD	A01	4040460	4049901
Weak LD	A01	4353390	4363332
Weak LD	A01	5169173	5171198
Weak LD	A01	5194360	5201709
Weak LD	A01	5214185	5217408
Weak LD	A01	5284429	5287347
Weak LD	A01	5394095	5398133
Weak LD	A01	5519429	5522200
Weak LD	A01	5560856	5561893
Weak LD	A01	5663657	5671593
Weak LD	A01	5841882	5849311
Weak LD	A01	6122869	6129231
Weak LD	A01	6194250	6196049
Weak LD	A01	6294551	6295794
Weak LD	A01	7044748	7054916
Weak LD	A01	7242838	7245992
Weak LD	A01	7283813	7286833
Weak LD	A01	8848876	8852208
Weak LD	A01	9233299	9233494
Weak LD	A01	9312527	9317196
Weak LD	A01	10249535	10254967
Weak LD	A01	10835653	10836109
Weak LD	A01	11856037	11862498
Weak LD	A01	12837841	12838904
Weak LD	A01	14510776	14514883
Weak LD	A01	14943779	14955341
Weak LD	A01	14959414	14963752
Weak LD	A01	15325729	15326332
Weak LD	A01	15538858	15544408
Weak LD	A01	15577786	15584082
Weak LD	A01	16303620	16306016
Weak LD	A01	16469624	16470988
Weak LD	A01	18303706	18312329
Weak LD	A01	18442344	18450411
Weak LD	A01	18645552	18649378
Weak LD	A01	18833829	18835321
Weak LD	A01	19610932	19614667
Weak LD	A01	19687984	19689928
Weak LD	A01	19738170	19738682
Weak LD	A01	20206623	20214742
Weak LD	A01	20465173	20473961
Weak LD	A02	113939	114981
Weak LD	A02	708874	716411
Weak LD	A02	1154084	1156014
Weak LD	A02	1215513	1220051
Weak LD	A02	1230309	1230480
Weak LD	A02	1242248	1243417
Weak LD	A02	1550057	1559029
Weak LD	A02	1576900	1585986
Weak LD	A02	1720730	1722398
Weak LD	A02	2446425	2446625
Weak LD	A02	3104382	3111543
Weak LD	A02	3271302	3271964
Weak LD	A02	3431650	3434271
Weak LD	A02	3586534	3593395
Weak LD	A02	3690613	3692134
Weak LD	A02	3699509	3708393
Weak LD	A02	3887077	3887913
Weak LD	A02	3901227	3910050
Weak LD	A02	4511692	4511884
Weak LD	A02	4867614	4878508
Weak LD	A02	4957081	4958194
Weak LD	A02	5167983	5168980
Weak LD	A02	5263594	5267724
Weak LD	A02	5501092	5506755
Weak LD	A02	5517109	5523058
Weak LD	A02	5575897	5583197
Weak LD	A02	5694684	5700431
Weak LD	A02	6043246	6045674
Weak LD	A02	6183124	6192452
Weak LD	A02	6233395	6240351
Weak LD	A02	6249307	6258114
Weak LD	A02	6320397	6327657
Weak LD	A02	6525302	6528353
Weak LD	A02	6712921	6716929
Weak LD	A02	6731561	6733198
Weak LD	A02	6816208	6818344
Weak LD	A02	6818567	6821494
Weak LD	A02	7491670	7494729
Weak LD	A02	7603558	7607144
Weak LD	A02	7615157	7616861
Weak LD	A02	7801777	7804296
Weak LD	A02	8016134	8024981
Weak LD	A02	8167061	8167362
Weak LD	A02	8230630	8233311
Weak LD	A02	8300411	8301053
Weak LD	A02	8472496	8480672
Weak LD	A02	8492823	8497276
Weak LD	A02	8702311	8704975
Weak LD	A02	8771983	8776717
Weak LD	A02	8887638	8888429
Weak LD	A02	9001100	9003832
Weak LD	A02	9565916	9566657
Weak LD	A02	9571586	9572852
Weak LD	A02	9724198	9728637
Weak LD	A02	10916064	10920390
Weak LD	A02	11107656	11111696
Weak LD	A02	11168938	11171746
Weak LD	A02	13017024	13022073
Weak LD	A02	19019904	19025491
Weak LD	A02	19037160	19044017
Weak LD	A02	20655454	20665204
Weak LD	A02	20723010	20736861
Weak LD	A02	20784371	20787695
Weak LD	A02	22716535	22719813
Weak LD	A02	23576369	23582275
Weak LD	A02	24469045	24475151
Weak LD	A03	373818	383119
Weak LD	A03	393263	397786
Weak LD	A03	592242	592301
Weak LD	A03	710234	711017
Weak LD	A03	1127892	1132330
Weak LD	A03	1208754	1216023
Weak LD	A03	1255692	1256811
Weak LD	A03	1354996	1359390
Weak LD	A03	1688248	1689959
Weak LD	A03	1987475	1995885
Weak LD	A03	1995949	1998150
Weak LD	A03	2036113	2038304
Weak LD	A03	2218213	2220207
Weak LD	A03	2532550	2539940
Weak LD	A03	4501180	4506334
Weak LD	A03	4544230	4548249
Weak LD	A03	4791305	4797861
Weak LD	A03	4853120	4857685
Weak LD	A03	5043286	5046056
Weak LD	A03	5141366	5149621
Weak LD	A03	5226080	5231777
Weak LD	A03	5983602	5985980
Weak LD	A03	6056178	6062886
Weak LD	A03	6291348	6296224
Weak LD	A03	6333762	6340997
Weak LD	A03	6443993	6450533
Weak LD	A03	6726812	6727279
Weak LD	A03	6805977	6810753
Weak LD	A03	6818483	6825036
Weak LD	A03	6857245	6861108
Weak LD	A03	6928723	6929889
Weak LD	A03	7127902	7130137
Weak LD	A03	7256732	7264376
Weak LD	A03	7448608	7455575
Weak LD	A03	7692658	7693119
Weak LD	A03	7936433	7944919
Weak LD	A03	8061100	8065497
Weak LD	A03	8414875	8415777
Weak LD	A03	8527812	8528095
Weak LD	A03	8767273	8767398
Weak LD	A03	8876213	8892369
Weak LD	A03	9206397	9214456
Weak LD	A03	9234942	9236571
Weak LD	A03	9485354	9493282
Weak LD	A03	9578174	9584737
Weak LD	A03	9985144	9994797
Weak LD	A03	10083597	10089585
Weak LD	A03	10666064	10669936
Weak LD	A03	10705960	10714651
Weak LD	A03	11765524	11774210
Weak LD	A03	11999994	12003214
Weak LD	A03	12030561	12032641
Weak LD	A03	12102259	12113814
Weak LD	A03	12232416	12241773
Weak LD	A03	12885436	12890871
Weak LD	A03	13157670	13161092
Weak LD	A03	13180130	13183870
Weak LD	A03	13187390	13187954
Weak LD	A03	13297867	13314548
Weak LD	A03	13571330	13589343
Weak LD	A03	13754461	13757231
Weak LD	A03	13913299	13916047
Weak LD	A03	13995704	13995790
Weak LD	A03	14159489	14164839
Weak LD	A03	14213467	14215052
Weak LD	A03	14367573	14377321
Weak LD	A03	14385109	14389287
Weak LD	A03	14406862	14409280
Weak LD	A03	14455341	14455888
Weak LD	A03	14467832	14475327
Weak LD	A03	14764958	14764995
Weak LD	A03	14818508	14820700
Weak LD	A03	14839068	14841203
Weak LD	A03	14892225	14895228
Weak LD	A03	15564954	15568261
Weak LD	A03	18420397	18421722
Weak LD	A03	18836927	18839740
Weak LD	A03	18858226	18858981
Weak LD	A03	18880393	18881165
Weak LD	A03	18944946	18946293
Weak LD	A03	19333900	19338200
Weak LD	A03	19385881	19395239
Weak LD	A03	21082075	21088716
Weak LD	A03	21360319	21365763
Weak LD	A03	22843298	22847073
Weak LD	A03	22991998	22995638
Weak LD	A03	23036298	23045676
Weak LD	A03	23112618	23113192
Weak LD	A03	23261157	23264989
Weak LD	A03	23400579	23404202
Weak LD	A03	24154165	24154219
Weak LD	A03	24189941	24199300
Weak LD	A03	24244585	24250210
Weak LD	A03	24825537	24829501
Weak LD	A03	24936524	24941902
Weak LD	A03	25168967	25175834
Weak LD	A03	25244510	25245666
Weak LD	A03	25252640	25257196
Weak LD	A03	25483186	25485861
Weak LD	A03	26709706	26714862
Weak LD	A03	28303463	28308848
Weak LD	A03	28971475	28972331
Weak LD	A04	422536	422905
Weak LD	A04	542345	542380
Weak LD	A04	545140	545975
Weak LD	A04	764819	772859
Weak LD	A04	1037957	1044306
Weak LD	A04	1519892	1527464
Weak LD	A04	1583043	1585918
Weak LD	A04	1759195	1761748
Weak LD	A04	2133626	2140437
Weak LD	A04	2353171	2354775
Weak LD	A04	2605833	2609102
Weak LD	A04	2614802	2625793
Weak LD	A04	2724139	2729676
Weak LD	A04	3076159	3076751
Weak LD	A04	3396550	3403851
Weak LD	A04	3748408	3751883
Weak LD	A04	3788629	3789080
Weak LD	A04	3801059	3803331
Weak LD	A04	3832634	3833407
Weak LD	A04	4443618	4447529
Weak LD	A04	5304148	5309160
Weak LD	A04	6932218	6934656
Weak LD	A04	8032829	8034398
Weak LD	A04	8037953	8044609
Weak LD	A04	8734962	8742173
Weak LD	A04	8816969	8826779
Weak LD	A04	8921477	8927301
Weak LD	A04	8959165	8959793
Weak LD	A04	9129999	9134860
Weak LD	A04	9607328	9615418
Weak LD	A04	10770215	10771237
Weak LD	A04	10803106	10809512
Weak LD	A04	11645689	11646744
Weak LD	A04	11745881	11747717
Weak LD	A04	11899018	11908523
Weak LD	A04	12032645	12041691
Weak LD	A04	12403416	12406072
Weak LD	A04	12559493	12566208
Weak LD	A04	12640632	12642070
Weak LD	A04	12807038	12814483
Weak LD	A04	12910864	12919376
Weak LD	A04	13192738	13198155
Weak LD	A04	13248239	13252707
Weak LD	A04	13367498	13373665
Weak LD	A04	13399706	13404762
Weak LD	A04	13460886	13470652
Weak LD	A04	13507392	13514049
Weak LD	A04	13871201	13874737
Weak LD	A04	13905031	13913101
Weak LD	A04	14037595	14038989
Weak LD	A04	14249886	14255189
Weak LD	A04	14335562	14344443
Weak LD	A04	15027146	15029135
Weak LD	A04	15257698	15258109
Weak LD	A04	15259363	15265728
Weak LD	A04	15361966	15368678
Weak LD	A04	15569961	15574929
Weak LD	A04	15817016	15824373
Weak LD	A04	15938732	15952234
Weak LD	A04	16540801	16545883
Weak LD	A04	16580390	16581942
Weak LD	A04	16684145	16687798
Weak LD	A04	16765402	16771661
Weak LD	A04	17156618	17168448
Weak LD	A04	17334126	17340116
Weak LD	A04	17389139	17398099
Weak LD	A04	17443692	17453333
Weak LD	A04	17492227	17499319
Weak LD	A04	17632597	17642161
Weak LD	A04	17648565	17658173
Weak LD	A04	17686221	17688434
Weak LD	A04	17797758	17801901
Weak LD	A04	17973221	17973834
Weak LD	A04	18111930	18115324
Weak LD	A04	18211115	18214890
Weak LD	A04	18251467	18251546
Weak LD	A04	18741076	18745068
Weak LD	A05	212333	216972
Weak LD	A05	285069	290073
Weak LD	A05	583643	585628
Weak LD	A05	803448	809244
Weak LD	A05	867973	871689
Weak LD	A05	1102236	1107913
Weak LD	A05	1336116	1338821
Weak LD	A05	1423575	1426794
Weak LD	A05	1615867	1619592
Weak LD	A05	1823545	1834120
Weak LD	A05	2270668	2273504
Weak LD	A05	2366837	2375878
Weak LD	A05	2394444	2395121
Weak LD	A05	2396226	2402352
Weak LD	A05	2595001	2599659
Weak LD	A05	2672991	2674852
Weak LD	A05	2702494	2710837
Weak LD	A05	2717407	2720763
Weak LD	A05	2986695	2994373
Weak LD	A05	3298354	3301107
Weak LD	A05	3334731	3335541
Weak LD	A05	3465156	3466662
Weak LD	A05	3613085	3621932
Weak LD	A05	4190636	4190926
Weak LD	A05	4373237	4377072
Weak LD	A05	4796651	4800399
Weak LD	A05	4834393	4841157
Weak LD	A05	4913129	4920149
Weak LD	A05	5260443	5268043
Weak LD	A05	5433909	5440012
Weak LD	A05	6207592	6215089
Weak LD	A05	7192788	7194328
Weak LD	A05	7238436	7243975
Weak LD	A05	7743268	7750162
Weak LD	A05	8942518	8944024
Weak LD	A05	8947714	8950286
Weak LD	A05	9333154	9341113
Weak LD	A05	9608484	9614156
Weak LD	A05	9885686	9891126
Weak LD	A05	9955269	9956376
Weak LD	A05	10273712	10274418
Weak LD	A05	10795368	10799862
Weak LD	A05	10834916	10837022
Weak LD	A05	11432208	11434713
Weak LD	A05	11852332	11862334
Weak LD	A05	12188018	12196344
Weak LD	A05	12508364	12516874
Weak LD	A05	13500062	13506458
Weak LD	A05	13983390	13984126
Weak LD	A05	14207114	14212082
Weak LD	A05	14449080	14454603
Weak LD	A05	14976641	14985581
Weak LD	A05	15558136	15563455
Weak LD	A05	15576792	15586113
Weak LD	A05	15586271	15587576
Weak LD	A05	15936964	15944792
Weak LD	A05	15948477	15959252
Weak LD	A05	16463463	16469355
Weak LD	A05	17451512	17453639
Weak LD	A05	17737621	17740821
Weak LD	A05	18117184	18124607
Weak LD	A05	18188657	18189126
Weak LD	A05	18223896	18232842
Weak LD	A05	18370789	18372419
Weak LD	A05	18526323	18529112
Weak LD	A05	18633517	18636250
Weak LD	A05	18741943	18750607
Weak LD	A05	19161725	19166357
Weak LD	A05	19222971	19227299
Weak LD	A05	19340596	19344645
Weak LD	A05	19483554	19484238
Weak LD	A05	19541717	19544098
Weak LD	A05	19546315	19554969
Weak LD	A05	19814786	19816253
Weak LD	A05	19824891	19829926
Weak LD	A05	20846879	20854885
Weak LD	A05	20860607	20863971
Weak LD	A05	21028472	21029074
Weak LD	A05	21033362	21036154
Weak LD	A05	21044642	21048892
Weak LD	A05	21222332	21224724
Weak LD	A05	21305671	21312522
Weak LD	A05	22302246	22305260
Weak LD	A05	23010722	23018068
Weak LD	A06	42600	42751
Weak LD	A06	73619	75214
Weak LD	A06	140837	144158
Weak LD	A06	293264	299826
Weak LD	A06	614073	618910
Weak LD	A06	1749728	1759824
Weak LD	A06	1837894	1846400
Weak LD	A06	2212250	2213629
Weak LD	A06	2274725	2280110
Weak LD	A06	2362702	2363373
Weak LD	A06	2487987	2489481
Weak LD	A06	2650083	2653438
Weak LD	A06	2832405	2838106
Weak LD	A06	2852078	2854201
Weak LD	A06	2876219	2887494
Weak LD	A06	3064530	3065203
Weak LD	A06	3368777	3371000
Weak LD	A06	3387324	3387987
Weak LD	A06	3462316	3468124
Weak LD	A06	3495951	3504638
Weak LD	A06	4748698	4755665
Weak LD	A06	4834289	4839177
Weak LD	A06	5182655	5185964
Weak LD	A06	5252455	5254397
Weak LD	A06	6416212	6421663
Weak LD	A06	7779141	7781073
Weak LD	A06	8593900	8594437
Weak LD	A06	9887300	9893058
Weak LD	A06	10231803	10232905
Weak LD	A06	11075743	11077570
Weak LD	A06	15419537	15429636
Weak LD	A06	15431776	15432567
Weak LD	A06	16129555	16131443
Weak LD	A06	17976072	17977383
Weak LD	A06	18438952	18441190
Weak LD	A06	18711067	18719972
Weak LD	A06	18722606	18727649
Weak LD	A06	19221937	19227047
Weak LD	A06	19358867	19362705
Weak LD	A06	19362816	19362863
Weak LD	A06	19418180	19425736
Weak LD	A06	19537354	19542312
Weak LD	A06	19630331	19636538
Weak LD	A06	19772887	19777999
Weak LD	A06	19814864	19824021
Weak LD	A06	20536142	20544716
Weak LD	A06	20557043	20562932
Weak LD	A06	20668118	20671111
Weak LD	A06	20869458	20878747
Weak LD	A06	21124345	21132016
Weak LD	A06	21599731	21602441
Weak LD	A06	21686790	21693528
Weak LD	A06	21833927	21835044
Weak LD	A06	22556366	22561257
Weak LD	A06	22642755	22643759
Weak LD	A06	23045876	23046539
Weak LD	A06	23197042	23197587
Weak LD	A06	23440068	23444303
Weak LD	A06	23444534	23452633
Weak LD	A07	240204	243867
Weak LD	A07	255342	255458
Weak LD	A07	581078	582740
Weak LD	A07	860252	874199
Weak LD	A07	1214508	1217249
Weak LD	A07	1241046	1241723
Weak LD	A07	2221636	2227634
Weak LD	A07	4195510	4199603
Weak LD	A07	5039389	5046126
Weak LD	A07	5268725	5270419
Weak LD	A07	5562495	5570536
Weak LD	A07	5839878	5844663
Weak LD	A07	6598142	6600164
Weak LD	A07	6893365	6894454
Weak LD	A07	7052701	7068920
Weak LD	A07	7279997	7280182
Weak LD	A07	7782322	7783128
Weak LD	A07	7797774	7800866
Weak LD	A07	8169430	8173848
Weak LD	A07	8246497	8253105
Weak LD	A07	8580099	8589861
Weak LD	A07	8750341	8752775
Weak LD	A07	10060370	10061050
Weak LD	A07	10149225	10152249
Weak LD	A07	10193913	10202083
Weak LD	A07	10509478	10512442
Weak LD	A07	10808120	10808128
Weak LD	A07	10808508	10809085
Weak LD	A07	10819190	10823504
Weak LD	A07	11117064	11123754
Weak LD	A07	11373483	11374714
Weak LD	A07	11643769	11647589
Weak LD	A07	11651416	11652605
Weak LD	A07	11831954	11833017
Weak LD	A07	11889769	11891179
Weak LD	A07	11956081	11961008
Weak LD	A07	11983891	11988743
Weak LD	A07	12193379	12197008
Weak LD	A07	12267136	12274070
Weak LD	A07	12684115	12686389
Weak LD	A07	12688030	12689024
Weak LD	A07	12716379	12724320
Weak LD	A07	12805833	12806004
Weak LD	A07	12824782	12825285
Weak LD	A07	12920659	12926400
Weak LD	A07	13039878	13048252
Weak LD	A07	13114093	13115998
Weak LD	A07	13271217	13274879
Weak LD	A07	13400889	13401169
Weak LD	A07	13435454	13437224
Weak LD	A07	13903261	13910585
Weak LD	A07	14005745	14013907
Weak LD	A07	14019073	14028422
Weak LD	A07	14028807	14038085
Weak LD	A07	14694651	14695791
Weak LD	A07	15012567	15018441
Weak LD	A07	15223680	15227800
Weak LD	A07	15243557	15251664
Weak LD	A07	15254210	15255009
Weak LD	A07	15551035	15557946
Weak LD	A07	15602530	15608724
Weak LD	A07	15706912	15709982
Weak LD	A07	15873199	15876840
Weak LD	A07	15943624	15943877
Weak LD	A07	15948802	15954103
Weak LD	A07	16033927	16038711
Weak LD	A07	16155672	16162855
Weak LD	A07	16194879	16199295
Weak LD	A07	16407323	16407938
Weak LD	A07	16541342	16549709
Weak LD	A07	16664654	16671171
Weak LD	A07	16737114	16738101
Weak LD	A07	17088242	17088355
Weak LD	A07	17286781	17289120
Weak LD	A07	17330824	17339085
Weak LD	A07	17405643	17408252
Weak LD	A07	17734589	17734670
Weak LD	A07	18722981	18723843
Weak LD	A07	18860080	18869829
Weak LD	A07	18986802	18989097
Weak LD	A07	19282163	19287190
Weak LD	A07	19301523	19306747
Weak LD	A07	19308716	19310174
Weak LD	A07	19332073	19339668
Weak LD	A07	19378420	19387277
Weak LD	A07	19487914	19488487
Weak LD	A07	19880757	19900765
Weak LD	A07	19979545	19981338
Weak LD	A07	20946811	20947101
Weak LD	A07	21785883	21789025
Weak LD	A07	21986981	21988397
Weak LD	A07	22827857	22837720
Weak LD	A07	23223874	23226365
Weak LD	A07	23289070	23306482
Weak LD	A07	23385896	23386906
Weak LD	A07	23573485	23580641
Weak LD	A07	23649749	23650401
Weak LD	A07	23891650	23896065
Weak LD	A08	726131	727648
Weak LD	A08	932589	933672
Weak LD	A08	975540	984274
Weak LD	A08	2012765	2021230
Weak LD	A08	2026056	2026515
Weak LD	A08	2059177	2067195
Weak LD	A08	2151792	2152387
Weak LD	A08	3839626	3841113
Weak LD	A08	5350205	5351170
Weak LD	A08	6825016	6829505
Weak LD	A08	7345476	7346000
Weak LD	A08	7646302	7647014
Weak LD	A08	9933069	9946209
Weak LD	A08	10952974	10958607
Weak LD	A08	11767476	11767739
Weak LD	A08	12192500	12196324
Weak LD	A08	12889196	12889669
Weak LD	A08	13664327	13670668
Weak LD	A08	13876464	13880272
Weak LD	A08	14135238	14136115
Weak LD	A08	14438883	14438974
Weak LD	A08	14532868	14534308
Weak LD	A08	14542091	14549936
Weak LD	A08	14675678	14678418
Weak LD	A08	14680753	14688784
Weak LD	A08	14865757	14867668
Weak LD	A08	14929150	14931414
Weak LD	A08	14979843	14979880
Weak LD	A08	17103215	17112854
Weak LD	A08	17208865	17210673
Weak LD	A09	525370	525720
Weak LD	A09	565847	575326
Weak LD	A09	745841	753105
Weak LD	A09	2507320	2511710
Weak LD	A09	3134706	3135041
Weak LD	A09	7795759	7796408
Weak LD	A09	8845166	8845474
Weak LD	A09	9051354	9051547
Weak LD	A09	9189423	9192251
Weak LD	A09	11054102	11057284
Weak LD	A09	13715842	13717228
Weak LD	A09	14237303	14241872
Weak LD	A09	14422261	14424988
Weak LD	A09	14815425	14817818
Weak LD	A09	14818634	14821002
Weak LD	A09	16176132	16178988
Weak LD	A09	16293461	16296661
Weak LD	A09	16341543	16345583
Weak LD	A09	16787196	16790057
Weak LD	A09	22272660	22274073
Weak LD	A09	23840458	23840550
Weak LD	A09	26007323	26013722
Weak LD	A09	26508276	26508460
Weak LD	A09	26648963	26655621
Weak LD	A09	26840515	26840863
Weak LD	A09	27087932	27090718
Weak LD	A09	27162009	27162645
Weak LD	A09	27447512	27449599
Weak LD	A09	27569181	27577699
Weak LD	A09	28223646	28229776
Weak LD	A09	28296365	28297938
Weak LD	A09	28552451	28557636
Weak LD	A09	28638676	28646218
Weak LD	A09	28661945	28662308
Weak LD	A09	29268741	29271604
Weak LD	A09	29887631	29892511
Weak LD	A09	30078611	30084297
Weak LD	A09	31076849	31082881
Weak LD	A09	31316772	31320312
Weak LD	A09	32623280	32625993
Weak LD	A09	32651708	32655415
Weak LD	A09	32661635	32670736
Weak LD	A09	32938870	32939266
Weak LD	A10	141392	150860
Weak LD	A10	424710	424957
Weak LD	A10	620965	625725
Weak LD	A10	3534568	3535072
Weak LD	A10	4019222	4019635
Weak LD	A10	4598854	4604401
Weak LD	A10	5499100	5503354
Weak LD	A10	5877343	5878067
Weak LD	A10	7187933	7194726
Weak LD	A10	9194707	9202710
Weak LD	A10	9389238	9394029
Weak LD	A10	9457264	9465079
Weak LD	A10	9561648	9568914
Weak LD	A10	9899925	9909383
Weak LD	A10	9922590	9924557
Weak LD	A10	10055379	10065141
Weak LD	A10	10073472	10076215
Weak LD	A10	10318857	10322078
Weak LD	A10	10441533	10444272
Weak LD	A10	10453098	10458137
Weak LD	A10	10518916	10522164
Weak LD	A10	10625417	10629310
Weak LD	A10	10793748	10804615
Weak LD	A10	11631811	11637763
Weak LD	A10	11787076	11793065
Weak LD	A10	12090339	12091626
Weak LD	A10	12108336	12115003
Weak LD	A10	12339569	12342619
Weak LD	A10	12387090	12388329
Weak LD	A10	12399103	12401799
Weak LD	A10	12418536	12422712
Weak LD	A10	12436735	12444438
Weak LD	A10	12596557	12598741
Weak LD	A10	12610488	12611771
Weak LD	A10	12708037	12709828
Weak LD	A10	12727294	12736351
Weak LD	A10	12976347	12981102
Weak LD	A10	13055710	13064168
Weak LD	A10	13177818	13178685
Weak LD	A10	13234054	13239261
Weak LD	A10	13246125	13247829
Weak LD	A10	13374816	13375079
Weak LD	A10	13402664	13407725
Weak LD	A10	13816501	13821916
Weak LD	A10	13907135	13915852
Weak LD	A10	14101680	14105178
Weak LD	A10	14592651	14600602
Weak LD	A10	14722996	14724835
Weak LD	A10	14855666	14856578
Weak LD	A10	15027653	15031014
Weak LD	A10	15060422	15067554
Weak LD	A10	15093846	15100392
Weak LD	A10	15143717	15144773
Weak LD	A10	15191235	15196631
Weak LD	A10	15217059	15226057
Weak LD	A10	15237542	15239907
Weak LD	A10	15252509	15257914
Weak LD	A10	15273920	15279496
Weak LD	A10	15354524	15363187
Weak LD	A10	15365401	15367691
Weak LD	A10	15420180	15428991
Weak LD	A10	15534062	15535515
Weak LD	A10	15559483	15568958
Weak LD	A10	15593735	15596370
Weak LD	A10	15604599	15610649
Weak LD	A10	15637848	15638229
Weak LD	A10	15756213	15763762
Weak LD	A10	15803949	15807477
Weak LD	A10	15821224	15830979
Weak LD	A10	16025485	16034011
Weak LD	A10	16081626	16085670
Weak LD	A10	16117488	16122341
Weak LD	A10	16167005	16167040
Weak LD	A10	16249746	16250126
Weak LD	A10	16416471	16421911
Weak LD	A10	16549598	16551269
Weak LD	A10	16660215	16670241
Weak LD	A10	16670307	16670393
Weak LD	A10	16723918	16724117
Weak LD	A10	16729458	16733086
Weak LD	A10	16957963	16960263
Weak LD	A10	17374825	17379831
Weak LD	C01	289942	300071
Weak LD	C01	381744	383393
Weak LD	C01	1179205	1183458
Weak LD	C01	1761758	1766437
Weak LD	C01	1768521	1769290
Weak LD	C01	1788182	1796523
Weak LD	C01	1875064	1885058
Weak LD	C01	2475767	2476345
Weak LD	C01	4234445	4238041
Weak LD	C01	4294373	4294616
Weak LD	C01	4968134	4976030
Weak LD	C01	6459230	6460766
Weak LD	C01	7300276	7306864
Weak LD	C01	7755229	7758793
Weak LD	C01	12576825	12583624
Weak LD	C01	17577853	17578012
Weak LD	C01	19096388	19097181
Weak LD	C01	24503922	24514817
Weak LD	C01	28120505	28122762
Weak LD	C01	32558895	32559114
Weak LD	C01	33338032	33345318
Weak LD	C01	35012276	35012746
Weak LD	C01	38105361	38105639
Weak LD	C02	524560	530500
Weak LD	C02	626831	632068
Weak LD	C02	4530902	4538226
Weak LD	C02	6738609	6740371
Weak LD	C02	7918529	7925583
Weak LD	C02	8112414	8112542
Weak LD	C02	10060525	10060782
Weak LD	C02	10357759	10358042
Weak LD	C02	10793310	10793800
Weak LD	C02	10827844	10835284
Weak LD	C02	11015784	11019065
Weak LD	C02	12252671	12253220
Weak LD	C02	12315564	12318018
Weak LD	C02	14520401	14521343
Weak LD	C02	24182943	24188526
Weak LD	C02	26850397	26858010
Weak LD	C02	31207499	31207638
Weak LD	C02	31625916	31632477
Weak LD	C02	35230725	35231324
Weak LD	C02	41256277	41257995
Weak LD	C02	41354765	41362661
Weak LD	C02	41512762	41518198
Weak LD	C02	41630365	41636945
Weak LD	C02	44064037	44074620
Weak LD	C02	44750106	44750662
Weak LD	C03	332220	340524
Weak LD	C03	717903	724255
Weak LD	C03	1381525	1385197
Weak LD	C03	1850812	1853917
Weak LD	C03	3817714	3825509
Weak LD	C03	4255266	4255502
Weak LD	C03	4626817	4631957
Weak LD	C03	5944345	5953487
Weak LD	C03	9112391	9120511
Weak LD	C03	9862838	9870938
Weak LD	C03	10220900	10221659
Weak LD	C03	11050883	11055920
Weak LD	C03	11568180	11571642
Weak LD	C03	11587656	11590082
Weak LD	C03	12070187	12074390
Weak LD	C03	12245208	12259837
Weak LD	C03	12604992	12605550
Weak LD	C03	15106696	15113627
Weak LD	C03	15443140	15450829
Weak LD	C03	16670823	16675634
Weak LD	C03	18235953	18243540
Weak LD	C03	19725513	19729003
Weak LD	C03	20104896	20105466
Weak LD	C03	27564955	27565493
Weak LD	C03	28788122	28788166
Weak LD	C03	30955271	30961367
Weak LD	C03	32464489	32465442
Weak LD	C03	57205416	57209978
Weak LD	C04	2463114	2463595
Weak LD	C04	4095947	4097414
Weak LD	C04	4106877	4113234
Weak LD	C04	6286195	6292606
Weak LD	C04	7096836	7100870
Weak LD	C04	7402361	7404924
Weak LD	C04	9649769	9650759
Weak LD	C04	18422020	18425840
Weak LD	C04	20130009	20130060
Weak LD	C04	23287451	23293378
Weak LD	C04	23740638	23741724
Weak LD	C04	30152135	30153298
Weak LD	C04	31708928	31714667
Weak LD	C04	33885005	33885097
Weak LD	C04	34218861	34220423
Weak LD	C04	34220994	34221219
Weak LD	C04	34263912	34269841
Weak LD	C04	34534807	34534932
Weak LD	C04	34971471	34972522
Weak LD	C04	38856503	38858600
Weak LD	C04	39874255	39875575
Weak LD	C04	43209266	43209986
Weak LD	C04	44583868	44584698
Weak LD	C04	44916145	44916734
Weak LD	C04	45274209	45278102
Weak LD	C04	45532748	45535992
Weak LD	C04	46179342	46179676
Weak LD	C04	46453487	46453567
Weak LD	C05	2230125	2235669
Weak LD	C05	2678451	2687759
Weak LD	C05	4224410	4228212
Weak LD	C05	7654585	7660857
Weak LD	C05	12581915	12590688
Weak LD	C05	21345507	21355927
Weak LD	C05	26110200	26110548
Weak LD	C05	26514188	26517646
Weak LD	C05	42268808	42276900
Weak LD	C05	42864350	42866135
Weak LD	C05	42886314	42888028
Weak LD	C06	1610290	1610761
Weak LD	C06	3046079	3055423
Weak LD	C06	4974377	4984088
Weak LD	C06	5084326	5085255
Weak LD	C06	5117407	5118105
Weak LD	C06	7936810	7941965
Weak LD	C06	9357803	9365773
Weak LD	C06	17514278	17514528
Weak LD	C06	18466222	18472277
Weak LD	C06	20121253	20129727
Weak LD	C06	20447482	20451781
Weak LD	C06	21936594	21940239
Weak LD	C06	22309174	22310285
Weak LD	C06	22333359	22334242
Weak LD	C06	31310926	31315566
Weak LD	C06	32022317	32025258
Weak LD	C06	32374607	32382278
Weak LD	C06	33956949	33960325
Weak LD	C06	33961028	33962836
Weak LD	C07	8720096	8720448
Weak LD	C07	16708475	16709731
Weak LD	C07	17615744	17616427
Weak LD	C07	20777768	20779254
Weak LD	C07	26177366	26186368
Weak LD	C07	26933453	26934811
Weak LD	C07	30781102	30782714
Weak LD	C07	32477681	32478512
Weak LD	C07	32662572	32663552
Weak LD	C07	34698381	34707965
Weak LD	C07	35273095	35279702
Weak LD	C07	36223274	36232962
Weak LD	C07	39329323	39336509
Weak LD	C07	39658738	39659425
Weak LD	C07	39761821	39764628
Weak LD	C07	39845989	39858056
Weak LD	C07	39904710	39906379
Weak LD	C07	40082708	40092050
Weak LD	C07	40339683	40342657
Weak LD	C07	40805382	40808361
Weak LD	C07	41420988	41421040
Weak LD	C07	41421606	41427156
Weak LD	C08	5566641	5572175
Weak LD	C08	9076083	9085344
Weak LD	C08	9439459	9444039
Weak LD	C08	13668204	13672847
Weak LD	C08	20089948	20090488
Weak LD	C08	26788512	26797710
Weak LD	C08	27791852	27792461
Weak LD	C08	27952644	27954224
Weak LD	C08	28749735	28759659
Weak LD	C08	29681148	29689114
Weak LD	C08	30246046	30248557
Weak LD	C08	31267352	31268343
Weak LD	C08	31384741	31384873
Weak LD	C08	31431249	31432345
Weak LD	C08	31605575	31607624
Weak LD	C08	32935193	32939416
Weak LD	C08	33515959	33517902
Weak LD	C08	34723069	34730039
Weak LD	C08	34816083	34820097
Weak LD	C08	35142467	35144183
Weak LD	C08	35191820	35192852
Weak LD	C08	35798934	35807363
Weak LD	C08	36034666	36034929
Weak LD	C08	37386247	37386855
Weak LD	C09	813245	815708
Weak LD	C09	6245466	6245565
Weak LD	C09	6443149	6445695
Weak LD	C09	13737563	13745794
Weak LD	C09	26903901	26904559
Weak LD	C09	36379273	36380938
Weak LD	C09	36704020	36704767
Weak LD	C09	37233478	37233736
Weak LD	C09	37532037	37532597
Weak LD	C09	39308847	39312318
Weak LD	C09	39684583	39689122
Weak LD	C09	39728625	39729816
Weak LD	C09	39823630	39828276
Weak LD	C09	42934668	42936769
Weak LD	C09	44744036	44747693
Weak LD	C09	47761182	47771070
Weak LD	C09	47827536	47836761
Strong LD	A01	760656	762276
Strong LD	A01	2518687	2518742
Strong LD	A01	6193512	6194250
Strong LD	A01	10132945	10137460
Strong LD	A01	10404352	10406845
Strong LD	A01	10407913	10407989
Strong LD	A01	10493351	10499025
Strong LD	A01	16421837	16422006
Strong LD	A02	5131911	5136802
Strong LD	A02	6319940	6320397
Strong LD	A02	6411902	6418418
Strong LD	A02	8450512	8451463
Strong LD	A02	10431957	10432009
Strong LD	A02	20427976	20428321
Strong LD	A02	20434918	20435480
Strong LD	A02	20485591	20486025
Strong LD	A02	23491943	23493934
Strong LD	A03	4955342	4955472
Strong LD	A03	5874703	5875314
Strong LD	A03	5884508	5886732
Strong LD	A03	5985980	5986222
Strong LD	A03	6810753	6810871
Strong LD	A03	7081584	7082652
Strong LD	A03	8060875	8061100
Strong LD	A03	9918346	9919789
Strong LD	A03	10076757	10077094
Strong LD	A03	10078837	10078954
Strong LD	A03	11752266	11753482
Strong LD	A03	13346829	13346886
Strong LD	A03	16992552	16993754
Strong LD	A03	17819960	17825134
Strong LD	A03	19296130	19300425
Strong LD	A03	19432686	19437654
Strong LD	A03	19502658	19510294
Strong LD	A03	20962759	20962866
Strong LD	A03	20968376	20974965
Strong LD	A03	21359730	21360319
Strong LD	A03	21418664	21436946
Strong LD	A03	21570227	21570280
Strong LD	A03	22488033	22488311
Strong LD	A03	22622446	22625843
Strong LD	A03	26501977	26513932
Strong LD	A03	28439822	28444334
Strong LD	A03	28807598	28807706
Strong LD	A04	256249	257334
Strong LD	A04	421938	422536
Strong LD	A04	437396	441599
Strong LD	A04	740504	750452
Strong LD	A04	1343044	1343310
Strong LD	A04	2029585	2033870
Strong LD	A04	2374521	2374761
Strong LD	A04	2456968	2464320
Strong LD	A04	3078645	3079230
Strong LD	A04	3300001	3300664
Strong LD	A04	4255079	4260179
Strong LD	A04	4305709	4305768
Strong LD	A04	7169077	7174022
Strong LD	A04	8001698	8006247
Strong LD	A04	8028195	8029243
Strong LD	A04	8255422	8267520
Strong LD	A04	8998673	9002615
Strong LD	A04	9607197	9607328
Strong LD	A04	11017472	11018769
Strong LD	A04	11230234	11230901
Strong LD	A04	11766912	11775918
Strong LD	A04	11806386	11806859
Strong LD	A04	11898804	11899018
Strong LD	A04	11908523	11913668
Strong LD	A04	13245368	13245413
Strong LD	A04	16711321	16714029
Strong LD	A04	17240188	17241586
Strong LD	A05	659822	668891
Strong LD	A05	4433823	4434097
Strong LD	A05	5126827	5127153
Strong LD	A05	11594598	11598168
Strong LD	A05	11851466	11852332
Strong LD	A05	13188677	13188823
Strong LD	A05	16423774	16425854
Strong LD	A05	19361427	19361475
Strong LD	A06	3081926	3081956
Strong LD	A06	7661656	7661881
Strong LD	A06	14900607	14910867
Strong LD	A06	17448326	17449202
Strong LD	A06	17496394	17496619
Strong LD	A06	17663141	17665216
Strong LD	A06	17840965	17843786
Strong LD	A06	17847877	17852150
Strong LD	A06	18653050	18654742
Strong LD	A06	20924642	20930500
Strong LD	A06	21806706	21809510
Strong LD	A06	21963874	21963959
Strong LD	A06	22856805	22863782
Strong LD	A07	886080	886150
Strong LD	A07	2004494	2011372
Strong LD	A07	2728229	2728463
Strong LD	A07	2728556	2728741
Strong LD	A07	3314765	3316320
Strong LD	A07	6474301	6474355
Strong LD	A07	6993298	6999113
Strong LD	A07	8313386	8318478
Strong LD	A07	11183327	11185397
Strong LD	A07	11833017	11833097
Strong LD	A07	12928757	12929187
Strong LD	A07	12930679	12938151
Strong LD	A07	12958937	12959662
Strong LD	A07	14463553	14471603
Strong LD	A07	15172512	15176797
Strong LD	A07	15218750	15220029
Strong LD	A07	15486725	15486904
Strong LD	A07	16155487	16155672
Strong LD	A07	17996553	18000655
Strong LD	A07	19664421	19667994
Strong LD	A08	2746292	2747019
Strong LD	A08	3197914	3201884
Strong LD	A08	4824429	4824620
Strong LD	A08	8746227	8748320
Strong LD	A08	10579999	10587676
Strong LD	A08	13287731	13288031
Strong LD	A08	17120104	17121303
Strong LD	A08	17365627	17365924
Strong LD	A08	17775586	17783150
Strong LD	A09	7182801	7185041
Strong LD	A09	9227997	9228082
Strong LD	A09	10041353	10041407
Strong LD	A09	10135485	10135694
Strong LD	A09	10151170	10159889
Strong LD	A09	10163461	10166874
Strong LD	A09	10186226	10187157
Strong LD	A09	10243973	10258084
Strong LD	A09	13430723	13431175
Strong LD	A09	13469669	13471812
Strong LD	A09	15903878	15903979
Strong LD	A09	16679682	16679763
Strong LD	A09	16680148	16681787
Strong LD	A09	16723804	16724289
Strong LD	A09	16754414	16754588
Strong LD	A09	16778338	16778417
Strong LD	A09	17032718	17039858
Strong LD	A09	19311161	19311839
Strong LD	A09	21553072	21559186
Strong LD	A09	21761502	21761655
Strong LD	A09	23889266	23894193
Strong LD	A09	24085619	24085777
Strong LD	A09	24387646	24389722
Strong LD	A09	24583457	24583494
Strong LD	A09	24935138	24937414
Strong LD	A09	25802344	25815479
Strong LD	A09	26001334	26005735
Strong LD	A09	26185354	26194038
Strong LD	A09	27128569	27129663
Strong LD	A09	28041380	28041878
Strong LD	A09	28709319	28709377
Strong LD	A09	29553712	29555599
Strong LD	A09	32657006	32660234
Strong LD	A10	344648	344708
Strong LD	A10	709454	713005
Strong LD	A10	4111992	4112155
Strong LD	A10	7777144	7781767
Strong LD	A10	10149677	10150888
Strong LD	A10	10365139	10365293
Strong LD	A10	10458137	10458575
Strong LD	A10	11489982	11492622
Strong LD	A10	12042092	12042726
Strong LD	A10	13239261	13241131
Strong LD	A10	13816440	13816501
Strong LD	A10	13963091	13964681
Strong LD	A10	14112920	14112940
Strong LD	A10	14121329	14122798
Strong LD	C01	1072565	1075229
Strong LD	C01	5008376	5010261
Strong LD	C01	5125283	5127660
Strong LD	C01	7281753	7282753
Strong LD	C01	8059571	8060366
Strong LD	C01	9700668	9710116
Strong LD	C01	11064443	11068529
Strong LD	C01	12491371	12493230
Strong LD	C01	14718207	14718298
Strong LD	C01	15272294	15279344
Strong LD	C01	16402057	16414600
Strong LD	C01	16478152	16482847
Strong LD	C01	16682626	16688366
Strong LD	C01	16956785	16956959
Strong LD	C01	17419400	17419913
Strong LD	C01	17421769	17422837
Strong LD	C01	17435987	17436773
Strong LD	C01	17484165	17486055
Strong LD	C01	18564045	18564125
Strong LD	C01	22706690	22710978
Strong LD	C01	25159775	25163590
Strong LD	C01	25187060	25187117
Strong LD	C01	26001423	26006412
Strong LD	C01	28044172	28045339
Strong LD	C01	28351560	28353338
Strong LD	C01	28364020	28365710
Strong LD	C01	30754743	30756434
Strong LD	C01	32967126	32983488
Strong LD	C01	32992017	33000903
Strong LD	C01	33003118	33006100
Strong LD	C01	33870724	33876979
Strong LD	C01	34989128	34989178
Strong LD	C01	36006085	36008946
Strong LD	C01	36009106	36011039
Strong LD	C01	36365984	36366122
Strong LD	C01	36471723	36480589
Strong LD	C01	36483451	36484918
Strong LD	C01	36987347	36987898
Strong LD	C01	37023217	37027224
Strong LD	C01	37463269	37475207
Strong LD	C02	6821281	6822540
Strong LD	C02	7866782	7872231
Strong LD	C02	10060782	10061106
Strong LD	C02	11544782	11545333
Strong LD	C02	13883187	13884809
Strong LD	C02	14100120	14101964
Strong LD	C02	14225509	14230087
Strong LD	C02	14316773	14322088
Strong LD	C02	16000650	16002710
Strong LD	C02	16213179	16220316
Strong LD	C02	16231199	16250479
Strong LD	C02	16266204	16269478
Strong LD	C02	16279514	16281381
Strong LD	C02	16311113	16320537
Strong LD	C02	16352108	16352830
Strong LD	C02	16360962	16364691
Strong LD	C02	16782534	16782586
Strong LD	C02	16843473	16852370
Strong LD	C02	17158582	17159128
Strong LD	C02	17165706	17165864
Strong LD	C02	17184997	17191909
Strong LD	C02	17311164	17317090
Strong LD	C02	18409741	18416813
Strong LD	C02	18593794	18594801
Strong LD	C02	19167603	19167990
Strong LD	C02	19270340	19273394
Strong LD	C02	19719570	19720056
Strong LD	C02	21874895	21881693
Strong LD	C02	22120822	22122761
Strong LD	C02	22383423	22385031
Strong LD	C02	22532467	22536064
Strong LD	C02	22537784	22560579
Strong LD	C02	22815909	22825688
Strong LD	C02	25100708	25110207
Strong LD	C02	36091030	36100044
Strong LD	C02	39408080	39410893
Strong LD	C02	39806902	39807744
Strong LD	C02	40211535	40216022
Strong LD	C02	40216260	40230151
Strong LD	C02	40250211	40255097
Strong LD	C02	40620792	40621240
Strong LD	C02	40621975	40622172
Strong LD	C02	40652294	40654980
Strong LD	C02	40658767	40663064
Strong LD	C02	40684411	40688812
Strong LD	C02	41638831	41639954
Strong LD	C02	41646489	41655186
Strong LD	C02	42315091	42316910
Strong LD	C02	42531449	42538477
Strong LD	C02	45269917	45273482
Strong LD	C02	45848494	45854982
Strong LD	C02	46038224	46038674
Strong LD	C03	174485	178557
Strong LD	C03	1241728	1241846
Strong LD	C03	1373727	1378325
Strong LD	C03	2736068	2740052
Strong LD	C03	3182947	3184218
Strong LD	C03	3942498	3943083
Strong LD	C03	3985254	3992542
Strong LD	C03	4652000	4652160
Strong LD	C03	6633513	6642468
Strong LD	C03	6945732	6947217
Strong LD	C03	10420294	10428958
Strong LD	C03	10487318	10488962
Strong LD	C03	12083406	12086158
Strong LD	C03	12466596	12467795
Strong LD	C03	12700574	12708118
Strong LD	C03	13562812	13564802
Strong LD	C03	15409029	15409133
Strong LD	C03	16539744	16540085
Strong LD	C03	18770864	18771552
Strong LD	C03	22368700	22368770
Strong LD	C03	23514406	23517590
Strong LD	C03	26251979	26253233
Strong LD	C03	27596124	27602790
Strong LD	C03	28139121	28143399
Strong LD	C03	28143619	28144397
Strong LD	C03	34660911	34667222
Strong LD	C03	48818823	48828952
Strong LD	C03	49117836	49117904
Strong LD	C03	49305993	49313549
Strong LD	C03	50435713	50446562
Strong LD	C03	50479851	50480774
Strong LD	C03	50588930	50589628
Strong LD	C03	50672902	50672979
Strong LD	C03	51332281	51341436
Strong LD	C03	51424071	51427587
Strong LD	C03	51719318	51720009
Strong LD	C03	51765830	51767634
Strong LD	C03	51792497	51793151
Strong LD	C03	52893447	52893898
Strong LD	C03	52895484	52895939
Strong LD	C03	52921927	52936681
Strong LD	C03	53064565	53064857
Strong LD	C03	53139829	53148606
Strong LD	C03	53306299	53306440
Strong LD	C03	53639265	53639639
Strong LD	C03	54315845	54316300
Strong LD	C03	54332527	54332840
Strong LD	C03	54353693	54355906
Strong LD	C03	54357586	54362417
Strong LD	C03	55436899	55441934
Strong LD	C03	55448897	55448954
Strong LD	C03	55541518	55549773
Strong LD	C03	55706691	55714065
Strong LD	C03	55716441	55717491
Strong LD	C03	56777546	56777654
Strong LD	C03	57823672	57834639
Strong LD	C03	58918468	58920109
Strong LD	C03	59690219	59691796
Strong LD	C04	1241472	1245201
Strong LD	C04	1246207	1246683
Strong LD	C04	2053325	2057556
Strong LD	C04	2498936	2499115
Strong LD	C04	6351847	6354062
Strong LD	C04	9983232	9991104
Strong LD	C04	11533363	11533866
Strong LD	C04	13039478	13045030
Strong LD	C04	16495029	16498503
Strong LD	C04	16585198	16585379
Strong LD	C04	24597218	24597385
Strong LD	C04	29256010	29262099
Strong LD	C04	31472468	31478981
Strong LD	C04	35343993	35346525
Strong LD	C04	36548890	36548982
Strong LD	C04	36653009	36655673
Strong LD	C04	36719436	36720555
Strong LD	C04	37409419	37411806
Strong LD	C04	37450872	37458548
Strong LD	C04	38603612	38603668
Strong LD	C04	38604045	38604230
Strong LD	C04	38947495	38947573
Strong LD	C04	41916428	41917843
Strong LD	C04	43775490	43786334
Strong LD	C04	43855639	43859434
Strong LD	C04	44839444	44839791
Strong LD	C04	46169147	46171607
Strong LD	C04	47141940	47142350
Strong LD	C04	47201241	47205786
Strong LD	C05	307701	309254
Strong LD	C05	1169559	1172854
Strong LD	C05	1195396	1204873
Strong LD	C05	1354977	1354992
Strong LD	C05	3102102	3102800
Strong LD	C05	3377341	3377431
Strong LD	C05	3663059	3663184
Strong LD	C05	5229508	5229785
Strong LD	C05	6325515	6326179
Strong LD	C05	11465037	11467551
Strong LD	C05	11950940	11951194
Strong LD	C05	13002058	13003712
Strong LD	C05	22503295	22503354
Strong LD	C05	22516412	22525183
Strong LD	C05	30333126	30334359
Strong LD	C05	30679955	30680019
Strong LD	C05	37499849	37504831
Strong LD	C06	162207	166248
Strong LD	C06	1368141	1377022
Strong LD	C06	1393344	1396329
Strong LD	C06	1413093	1415490
Strong LD	C06	1939048	1942190
Strong LD	C06	2542286	2547619
Strong LD	C06	2817700	2818295
Strong LD	C06	2968592	2972121
Strong LD	C06	3095147	3095896
Strong LD	C06	7892930	7901365
Strong LD	C06	7926269	7927971
Strong LD	C06	12744111	12746485
Strong LD	C06	12782918	12790699
Strong LD	C06	15639003	15645565
Strong LD	C06	18046506	18048792
Strong LD	C06	21008977	21017628
Strong LD	C06	21042001	21042841
Strong LD	C06	21049946	21054723
Strong LD	C06	21073930	21078997
Strong LD	C06	21099359	21099784
Strong LD	C06	21776623	21784022
Strong LD	C06	21785918	21786595
Strong LD	C06	21798644	21800312
Strong LD	C06	22310285	22311341
Strong LD	C06	22432168	22434261
Strong LD	C06	22450202	22457229
Strong LD	C06	22473091	22476039
Strong LD	C06	22566612	22570315
Strong LD	C06	22599246	22600127
Strong LD	C06	22614285	22624031
Strong LD	C06	24117902	24118166
Strong LD	C06	24510920	24511029
Strong LD	C06	24518900	24523643
Strong LD	C06	24703167	24703441
Strong LD	C06	25255986	25256538
Strong LD	C06	25452257	25453139
Strong LD	C06	25598260	25600352
Strong LD	C06	26258509	26260466
Strong LD	C06	26265729	26266400
Strong LD	C06	27056954	27060113
Strong LD	C06	27395534	27399909
Strong LD	C06	27472764	27476177
Strong LD	C06	27499621	27511716
Strong LD	C06	27537266	27542931
Strong LD	C06	27573076	27573511
Strong LD	C06	27679487	27682000
Strong LD	C06	27770628	27786746
Strong LD	C06	27806782	27808971
Strong LD	C06	28030298	28033888
Strong LD	C06	28299567	28299608
Strong LD	C06	28381033	28381713
Strong LD	C06	29320338	29329320
Strong LD	C06	30109405	30109493
Strong LD	C06	30848601	30849672
Strong LD	C06	30861238	30873749
Strong LD	C06	30983299	30987439
Strong LD	C06	31003751	31010691
Strong LD	C06	32036665	32036971
Strong LD	C06	32133353	32136261
Strong LD	C06	32252101	32253474
Strong LD	C06	32287234	32291467
Strong LD	C06	32329017	32329902
Strong LD	C06	32344418	32345259
Strong LD	C06	32371610	32374607
Strong LD	C06	32409450	32410765
Strong LD	C06	32727150	32728328
Strong LD	C06	32803137	32819368
Strong LD	C06	33520258	33522838
Strong LD	C06	34124077	34131395
Strong LD	C06	35686276	35686923
Strong LD	C06	35706988	35713207
Strong LD	C06	36177426	36178550
Strong LD	C06	36904621	36915519
Strong LD	C07	5661454	5663248
Strong LD	C07	5733028	5734390
Strong LD	C07	5735779	5735839
Strong LD	C07	5764733	5765475
Strong LD	C07	5857563	5857811
Strong LD	C07	7569334	7570710
Strong LD	C07	11338233	11339664
Strong LD	C07	11351732	11359543
Strong LD	C07	11438615	11440527
Strong LD	C07	11566808	11569282
Strong LD	C07	11589093	11589728
Strong LD	C07	11601959	11602069
Strong LD	C07	11823914	11828130
Strong LD	C07	13086545	13088302
Strong LD	C07	13412239	13416343
Strong LD	C07	13419226	13419349
Strong LD	C07	13461131	13463963
Strong LD	C07	16650241	16658176
Strong LD	C07	18546379	18547486
Strong LD	C07	21606268	21607367
Strong LD	C07	21651939	21655524
Strong LD	C07	22132972	22146112
Strong LD	C07	23276229	23293063
Strong LD	C07	23416997	23423355
Strong LD	C07	23423685	23424239
Strong LD	C07	23440913	23448360
Strong LD	C07	25181767	25185822
Strong LD	C07	25202290	25202570
Strong LD	C07	26235776	26237235
Strong LD	C07	26496003	26502252
Strong LD	C07	27589680	27589856
Strong LD	C07	28268420	28274931
Strong LD	C07	32983676	32983736
Strong LD	C07	35279702	35285037
Strong LD	C07	36007253	36007465
Strong LD	C07	36821599	36828663
Strong LD	C07	37348230	37351551
Strong LD	C07	39869112	39876605
Strong LD	C07	40931436	40936422
Strong LD	C07	41240952	41243848
Strong LD	C07	41272432	41272526
Strong LD	C07	41277948	41291745
Strong LD	C07	41293264	41294683
Strong LD	C07	42946710	42946778
Strong LD	C07	42946965	42948090
Strong LD	C07	43542797	43543247
Strong LD	C08	1865293	1871597
Strong LD	C08	1947788	1961971
Strong LD	C08	2526183	2530578
Strong LD	C08	2880348	2880381
Strong LD	C08	3849161	3870671
Strong LD	C08	3899850	3904709
Strong LD	C08	4100988	4107569
Strong LD	C08	4622841	4628796
Strong LD	C08	4700462	4702987
Strong LD	C08	4725431	4729955
Strong LD	C08	4740983	4745622
Strong LD	C08	4860331	4866241
Strong LD	C08	4993689	5008845
Strong LD	C08	5043289	5046855
Strong LD	C08	5321440	5322860
Strong LD	C08	5335618	5338309
Strong LD	C08	5344551	5347877
Strong LD	C08	5352467	5354830
Strong LD	C08	5431499	5436574
Strong LD	C08	5462168	5463293
Strong LD	C08	5524562	5525719
Strong LD	C08	5527267	5527802
Strong LD	C08	5643652	5647595
Strong LD	C08	5691849	5697678
Strong LD	C08	5701457	5704941
Strong LD	C08	5705268	5712597
Strong LD	C08	5713205	5714622
Strong LD	C08	5739289	5745359
Strong LD	C08	6434683	6435287
Strong LD	C08	6656512	6663763
Strong LD	C08	6672969	6673120
Strong LD	C08	6687216	6687898
Strong LD	C08	7086706	7086769
Strong LD	C08	7337530	7341593
Strong LD	C08	7541551	7549606
Strong LD	C08	7596208	7600029
Strong LD	C08	7768137	7769553
Strong LD	C08	7784194	7787678
Strong LD	C08	7886403	7892306
Strong LD	C08	8292623	8292867
Strong LD	C08	9109136	9116501
Strong LD	C08	9127060	9128898
Strong LD	C08	9138214	9138332
Strong LD	C08	9218207	9219008
Strong LD	C08	9477201	9483566
Strong LD	C08	12742548	12753704
Strong LD	C08	12784203	12784774
Strong LD	C08	12805445	12807093
Strong LD	C08	12813459	12817905
Strong LD	C08	12927486	12931019
Strong LD	C08	12973456	12975748
Strong LD	C08	13048995	13052534
Strong LD	C08	13052934	13062732
Strong LD	C08	13437653	13437909
Strong LD	C08	13478742	13489523
Strong LD	C08	13603700	13605370
Strong LD	C08	13705470	13709410
Strong LD	C08	16330444	16330533
Strong LD	C08	23300720	23301569
Strong LD	C08	23594176	23602639
Strong LD	C08	26738484	26738571
Strong LD	C08	27873121	27879817
Strong LD	C08	32063687	32064036
Strong LD	C08	32536138	32539903
Strong LD	C08	32810037	32812053
Strong LD	C08	34682728	34684535
Strong LD	C08	34963271	34963342
Strong LD	C08	35005324	35013454
Strong LD	C09	3378064	3381696
Strong LD	C09	6552767	6555907
Strong LD	C09	6621292	6624169
Strong LD	C09	6750878	6752998
Strong LD	C09	6826607	6826762
Strong LD	C09	11099875	11104603
Strong LD	C09	12617096	12617360
Strong LD	C09	12617687	12619810
Strong LD	C09	12641922	12644473
Strong LD	C09	12685649	12694399
Strong LD	C09	12803779	12805246
Strong LD	C09	12806250	12807036
Strong LD	C09	12892018	12901186
Strong LD	C09	12959541	12968655
Strong LD	C09	14571246	14571587
Strong LD	C09	14597615	14600932
Strong LD	C09	15761576	15768262
Strong LD	C09	21120814	21129737
Strong LD	C09	21132782	21133308
Strong LD	C09	31340315	31347023
Strong LD	C09	32253896	32259533
Strong LD	C09	35841451	35841691
Strong LD	C09	36000078	36000977
Strong LD	C09	37127449	37133618
Strong LD	C09	37134316	37138946
Strong LD	C09	37139460	37140135
Strong LD	C09	37141406	37142000
Strong LD	C09	37142750	37163224
Strong LD	C09	37492332	37492423
Strong LD	C09	37694578	37695269
Strong LD	C09	37695790	37697033
Strong LD	C09	39373052	39386983
Strong LD	C09	39457089	39457125
Strong LD	C09	39518182	39518416
Strong LD	C09	39518827	39519047
Strong LD	C09	39553573	39564586
Strong LD	C09	39581561	39587631
Strong LD	C09	39598332	39599562
Strong LD	C09	39720977	39722360
Strong LD	C09	39801981	39804518
Strong LD	C09	39818941	39823630
Strong LD	C09	41123100	41126010
Strong LD	C09	41176136	41180043
Strong LD	C09	41269345	41275920
Strong LD	C09	41348606	41348835
Strong LD	C09	41388753	41397532
Strong LD	C09	41409296	41409335
Strong LD	C09	41415715	41417230
Strong LD	C09	41438817	41442649
Strong LD	C09	41492836	41500833
Strong LD	C09	41677984	41678043
Strong LD	C09	41702759	41707720
Strong LD	C09	41917032	41917623
Strong LD	C09	42798253	42799479
Strong LD	C09	42922296	42922313
Strong LD	C09	43704319	43704784
Strong LD	C09	44588778	44588911
Strong LD	C09	45218259	45225064
Strong LD	C09	45874293	45874491
Strong LD	C09	47783972	47784930
Strong LD	C09	47787049	47787758
Strong LD	C09	47972456	47973640

## Sheet: S7
Supplemental Table S7 Regions of selective sweep between the winter/spring and semi-winter groups in rapeseed
Selective sweeps	Chromosome	Start	End	π	Tajima's D	πsw/πw&s	Fst
W&S group
W&S-01	A01	2570000	2700000	0.14	-0.27	2.157	0.561
W&S-02	A01	6490000	6670000	0.13	-0.322	2.065	0.452
W&S-03	A01	10180000	10280000	0.109	-0.444	2.289	0.436
W&S-04	A02	370000	480000	0.161	-0.135	2.731	0.441
W&S-05	A02	8030000	8140000	0.122	-0.388	2.665	0.689
W&S-06	A02	10040000	10160000	0.142	-0.247	2.874	0.576
W&S-07	A02	10500000	10680000	0.122	-0.366	2.043	0.488
W&S-08	A02	10940000	11070000	0.117	-0.4	2.254	0.571
W&S-09	A02	14240000	14420000	0.136	-0.282	3.247	0.529
W&S-10	A02	23680000	23870000	0.165	-0.118	2.116	0.524
W&S-11	A02	24550000	24650000	0.109	-0.442	2.088	0.537
W&S-12	A03	6150000	6270000	0.103	-0.483	2.835	0.432
W&S-13	A03	7490000	7590000	0.109	-0.443	2.305	0.473
W&S-14	A03	21710000	21810000	0.135	-0.307	2.028	0.572
W&S-15	A03	23780000	23980000	0.103	-0.483	2.523	0.5
W&S-16	A04	5460000	5560000	0.11	-0.441	3.96	0.56
W&S-17	A04	11300000	11400000	0.174	-0.057	2.025	0.566
W&S-18	A04	16960000	17060000	0.102	-0.484	2.619	0.582
W&S-19	A05	12050000	12150000	0.209	0.154	2.186	0.438
W&S-20	A05	16270000	16380000	0.115	-0.404	3.628	0.582
W&S-21	A06	1920000	2020000	0.151	-0.2	2.649	0.58
W&S-22	A06	16500000	16610000	0.15	-0.203	2.051	0.509
W&S-23	A06	24360000	24460000	0.136	-0.282	2.677	0.47
W&S-24	A07	14260000	14410000	0.123	-0.361	2.465	0.501
W&S-25	A07	20160000	20270000	0.148	-0.208	2.399	0.457
W&S-26	A09	10170000	10270000	0.136	-0.285	2.044	0.456
W&S-27	A09	14060000	14190000	0.144	-0.242	3.317	0.455
W&S-28	A09	23707000	23902000	0.098	-0.392	4.094	0.635
W&S-29	A09	24210000	24310000	0.089	-0.485	5.905	0.429
W&S-30	A09	24690000	25400000	0.105	-0.404	4.447	0.473
W&S-31	C01	6330000	6440000	0.102	-0.484	3.529	0.429
W&S-32	C01	6460000	6690000	0.102	-0.484	4.213	0.471
W&S-33	C02	11670000	11860000	0.176	-0.05	2.622	0.461
W&S-34	C03	0	110000	0.116	-0.402	3.931	0.519
W&S-35	C03	8290000	8510000	0.148	-0.208	2.321	0.469
W&S-36	C03	22070000	22180000	0.248	0.375	2.252	0.435
W&S-37	C04	1720000	1890000	0.122	-0.365	2.662	0.445
W&S-38	C04	16940000	17040000	0.144	-0.241	2.043	0.546
W&S-39	C04	23360000	23550000	0.127	-0.352	3.617	0.507
W&S-40	C04	38460000	38560000	0.22	0.206	2.068	0.435
W&S-41	C04	46180000	46280000	0.123	-0.362	2.354	0.572
W&S-42	C05	3340000	3440000	0.164	-0.123	2.515	0.458
W&S-43	C05	34390000	34490000	0.136	-0.285	2.304	0.487
W&S-44	C05	39470000	39610000	0.111	-0.438	2.153	0.774
W&S-45	C06	15770000	15940000	0.129	-0.324	3.806	0.504
W&S-46	C06	17650000	17770000	0.202	0.104	2.262	0.445
W&S-47	C06	21360000	21460000	0.129	-0.324	3.727	0.457
W&S-48	C06	35560000	35710000	0.109	-0.445	3.314	0.66
W&S-49	C07	14140000	14310000	0.188	0.023	2.488	0.435
W&S-50	C07	17130000	17320000	0.182	-0.014	2.538	0.461
W&S-51	C07	18320000	18460000	0.205	0.125	2.448	0.471
W&S-52	C07	20320000	20510000	0.212	0.166	2.162	0.435
W&S-53	C07	24790000	24980000	0.122	-0.366	4.246	0.517
W&S-54	C07	28880000	29050000	0.143	-0.243	2.229	0.459
W&S-55	C07	31180000	31280000	0.103	-0.48	4.306	0.551
W&S-56	C08	24940000	25050000	0.164	-0.141	2.728	0.494
W&S-57	C08	25390000	25490000	0.16	-0.151	2.556	0.558
W&S-58	C09	18770000	18920000	0.18	-0.021	2.471	0.488
W&S-59	C09	23020000	23120000	0.102	-0.486	2.68	0.654
W&S-60	C09	36900000	37230000	0.102	-0.485	3.042	0.448
W&S-61	C09	37400000	37530000	0.116	-0.403	2.212	0.456
W&S-62	C09	37650000	37790000	0.168	-0.094	2.674	0.434
W&S-63	C09	39240000	39380000	0.224	0.235	2.242	0.476
W&S-64	C09	43490000	43640000	0.142	-0.246	2.398	0.577
W&S-65	C09	44330000	44520000	0.115	-0.404	3.03	0.647
W&S-66	C09	45770000	45960000	0.18	-0.024	2.523	0.509
SW group
SW-01	A01	21100000	21200000	0.148	-0.14	0.298	0.433
SW-02	A02	12650000	12780000	0.131	-0.241	0.271	0.504
SW-03	A02	23070000	23170000	0.126	-0.269	0.341	0.745
SW-04	A02	23180000	23290000	0.157	-0.084	0.33	0.521
SW-05	A02	24170000	24300000	0.163	-0.059	0.401	0.56
SW-06	A05	3630000	3760000	0.197	0.045	0.402	0.467
SW-07	A05	5990000	6090000	0.143	-0.169	0.31	0.544
SW-08	A06	10110000	10210000	0.147	-0.145	0.313	0.525
SW-09	A07	19500000	19620000	0.141	-0.186	0.292	0.493
SW-10	C01	9240000	9400000	0.136	-0.212	0.281	0.489
SW-11	C01	15760000	15860000	0.147	-0.154	0.345	0.611
SW-12	C02	2840000	3010000	0.156	-0.089	0.321	0.702
SW-13	C02	5280000	5450000	0.098	-0.434	0.209	0.572
SW-14	C02	35810000	35930000	0.193	0.073	0.415	0.461
SW-15	C04	11380000	11530000	0.102	-0.41	0.432	0.441
SW-16	C04	27810000	28000000	0.098	-0.436	0.197	0.497
SW-17	C04	47970000	48110000	0.191	0.106	0.425	0.509
SW-18	C05	5240000	5340000	0.121	-0.301	0.249	0.512
SW-19	C05	30570000	30670000	0.152	-0.126	0.313	0.471
SW-20	C06	9920000	10110000	0.111	-0.355	0.341	0.43
SW-21	C06	13760000	13880000	0.135	-0.218	0.272	0.454
SW-22	C06	21670000	21790000	0.161	-0.061	0.388	0.611
SW-23	C06	22200000	22300000	0.178	0.03	0.414	0.552
SW-24	C06	23760000	23930000	0.185	0.075	0.399	0.489
SW-25	C06	27410000	27770000	0.106	-0.383	0.301	0.431
SW-26	C06	28380000	28570000	0.121	-0.301	0.265	0.567
SW-27	C06	30850000	32280000	0.075	-0.379	0.212	0.534
SW-28	C06	35900000	36040000	0.099	-0.433	0.298	0.43
SW-29	C07	14040000	14210000	0.156	-0.099	0.318	0.438
SW-30	C07	16540000	16650000	0.134	-0.219	0.27	0.455
SW-31	C07	17890000	18040000	0.168	-0.017	0.369	0.524
SW-32	C07	18570000	18670000	0.202	0.183	0.403	0.45
SW-33	C07	25060000	25180000	0.102	-0.41	0.247	0.56
SW-34	C07	33720000	33880000	0.098	-0.436	0.198	0.513
SW-35	C07	34010000	34160000	0.149	-0.136	0.34	0.452
SW-36	C08	1720000	1860000	0.16	-0.076	0.328	0.451
SW-37	C08	1960000	2230000	0.117	-0.325	0.263	0.448
SW-38	C08	7660000	7760000	0.143	-0.169	0.322	0.456
SW-39	C08	8300000	8440000	0.143	-0.169	0.339	0.491
SW-40	C08	9320000	9550000	0.146	-0.146	0.339	0.465
SW-41	C08	10770000	10940000	0.171	-0.008	0.328	0.626
SW-42	C08	14480000	14610000	0.129	-0.248	0.388	0.467
SW-43	C09	6150000	6340000	0.182	0.062	0.363	0.45
SW-44	C09	12650000	12900000	0.109	-0.376	0.209	0.447
SW-45	C09	33030000	33180000	0.109	-0.375	0.229	0.469
SW-46	C09	39310000	39690000	0.138	-0.197	0.373	0.577
SW-47	C09	40020000	40210000	0.122	-0.297	0.26	0.549
SW-48	C09	41150000	41280000	0.146	-0.146	0.296	0.453
SW-49	C09	41510000	41610000	0.171	-0.026	0.407	0.573
SW-50	C09	43210000	43340000	0.184	0.071	0.397	0.501
SW-51	C09	43910000	44050000	0.143	-0.166	0.335	0.593

## Sheet: S8
Supplemental Table S8 Genes within selective sweep regions between semi-winter and winter/spring groups in rapeseed.
Gene ID	Chromosome	Start	End	Length	Selective sweep region	ATH gene*	Term ID	Description
BnaA01g30980D	A01	21101186	21102187	1001	SW-01	AT3G11170	GO:0009409;	fatty acid desaturase 7 (FAD7)
BnaA01g30990D	A01	21103932	21105786	1854	SW-01	AT3G11150	-	2-oxoglutarate (2OG) and Fe(II)-dependent oxygenase superfamily protein
BnaA01g31000D	A01	21106961	21111726	4765	SW-01	AT3G11130	-	Clathrin, heavy chain
BnaA01g31010D	A01	21113256	21114726	1470	SW-01	AT3G11130	-	Clathrin, heavy chain
BnaA01g31020D	A01	21116165	21117376	1211	SW-01	AT3G11100	GO:0050896;GO:0006950;GO:0050794;GO:0009628;GO:0050789;GO:0032502;GO:0009416;GO:0009314;GO:0031323;GO:0019222;GO:0008152;GO:0000003;GO:0051171;GO:0022414;GO:0044238;GO:0006807;GO:0009058;GO:0009791;GO:0006259;	sequence-specific DNA binding transcription factors
BnaA01g31030D	A01	21118464	21121597	3133	SW-01	AT3G11080	GO:0050896;GO:0006950;GO:0050794;GO:0050789;GO:0006952;	receptor like protein 35 (RLP35)
BnaA01g31040D	A01	21122827	21134183	11356	SW-01	AT3G11010	GO:0050896;GO:0006950;GO:0050794;GO:0050789;GO:0006952;	receptor like protein 34 (RLP34)
BnaA01g31050D	A01	21134281	21137271	2990	SW-01	AT5G27060	GO:0050896;GO:0006950;GO:0050794;GO:0050789;GO:0006952;	receptor like protein 53 (RLP53)
BnaA01g31060D	A01	21150075	21150942	867	SW-01	AT3G11320	-	Nucleotide-sugar transporter family protein
BnaA01g31070D	A01	21153560	21155842	2282	SW-01	AT3G11290	-	unknown protein
BnaA01g31080D	A01	21157754	21158974	1220	SW-01	AT3G11280	GO:0050896;GO:0050794;GO:0050789;GO:0042221;GO:0010033;GO:0009719;GO:0031323;GO:0019222;GO:0008152;GO:0051171;GO:0044238;GO:0009751;GO:0006807;GO:0009058;	Duplicated homeodomain-like superfamily protein
BnaA01g31090D	A01	21160997	21165117	4120	SW-01	AT3G55200	GO:0032502;GO:0009555;GO:0048229;GO:0000003;GO:0022414;GO:0048467;GO:0009908;GO:0009791;	Cleavage and polyadenylation specificity factor (CPSF) A subunit protein
BnaA01g31100D	A01	21165849	21168780	2931	SW-01	AT3G11230	-	Yippee family putative zinc-binding protein
BnaA01g31110D	A01	21169909	21170385	476	SW-01	AT3G11220	GO:0050896;GO:0006950;GO:0050794;GO:0050789;GO:0042221;GO:0010033;GO:0071495;GO:0009719;GO:0040007;GO:0031323;GO:0019222;GO:0008152;GO:0051171;GO:0044238;GO:0009743;GO:0006807;GO:0009058;	ELONGATA 1 (ELO1)
BnaA01g31120D	A01	21171207	21173896	2689	SW-01	AT3G11210	-	SGNH hydrolase-type esterase superfamily protein
BnaA01g31130D	A01	21174062	21176362	2300	SW-01	AT3G11200	GO:0050794;GO:0050789;GO:0031323;GO:0019222;GO:0008152;GO:0051171;GO:0044238;GO:0006807;GO:0009058;	alfin-like 2 (AL2)
BnaA01g31140D	A01	21177827	21178775	948	SW-01	AT3G11180	-	2-oxoglutarate (2OG) and Fe(II)-dependent oxygenase superfamily protein
BnaA01g31150D	A01	21180915	21181879	964	SW-01	AT3G11170	GO:0009409;	fatty acid desaturase 7 (FAD7)
BnaA01g31160D	A01	21183751	21185581	1830	SW-01	AT3G11150	-	2-oxoglutarate (2OG) and Fe(II)-dependent oxygenase superfamily protein
BnaA01g31170D	A01	21188598	21197398	8800	SW-01	AT3G11130	-	Clathrin, heavy chain
BnaA01g31180D	A01	21198677	21199955	1278	SW-01	AT3G11100	GO:0050896;GO:0006950;GO:0050794;GO:0009628;GO:0050789;GO:0032502;GO:0009416;GO:0009314;GO:0031323;GO:0019222;GO:0008152;GO:0000003;GO:0051171;GO:0022414;GO:0044238;GO:0006807;GO:0009058;GO:0009791;GO:0006259;	sequence-specific DNA binding transcription factors
BnaA02g20410D	A02	12697683	12699568	1885	SW-02	AT4G01480	-	pyrophosphorylase 1 (PPa1)
BnaA02g20420D	A02	12723148	12724691	1543	SW-02	AT4G01500	GO:0050794;GO:0050789;GO:0032502;GO:0031323;GO:0019222;GO:0008152;GO:0000003;GO:0051171;GO:0022414;GO:0044238;GO:0009908;GO:0006807;GO:0009058;GO:0009791;	NGATHA4 (NGA4)
BnaA02g20430D	A02	12737474	12740092	2618	SW-02	AT4G01550	GO:0050794;GO:0050789;GO:0032502;GO:0031323;GO:0019222;GO:0008152;GO:0051171;GO:0044238;GO:0006807;GO:0009058;	NAC domain containing protein 69 (NAC069)
BnaA02g20440D	A02	12750639	12752440	1801	SW-02	AT4G01590	-	unknown protein
BnaA02g20450D	A02	12754722	12756897	2175	SW-02	AT4G01730	GO:0050794;GO:0050789;GO:0032502;GO:0031323;GO:0019222;GO:0008152;GO:0000003;GO:0048646;GO:0051171;GO:0022414;GO:0044238;GO:0009908;GO:0006807;GO:0009058;GO:0009791;	DHHC-type zinc finger family protein
BnaA02g20460D	A02	12767844	12771624	3780	SW-02	AT4G02120	GO:0008152;GO:0044238;GO:0006807;GO:0009058;	CTP synthase family protein
BnaA02g20470D	A02	12773147	12775630	2483	SW-02	AT4G02130	-	galacturonosyltransferase 6 (GATL6)
BnaA02g32040D	A02	23076765	23077148	383	SW-03	-	-	-
BnaA02g32050D	A02	23081636	23082858	1222	SW-03	-	-	-
BnaA02g32060D	A02	23094152	23096373	2221	SW-03	AT5G25265	-	unknown protein
BnaA02g32070D	A02	23096768	23098821	2053	SW-03	AT5G25260	-	SPFH/Band 7/PHB domain-containing membrane-associated protein family
BnaA02g32080D	A02	23100189	23102222	2033	SW-03	AT4G11900	-	S-locus lectin protein kinase family protein
BnaA02g32090D	A02	23102560	23104631	2071	SW-03	AT5G25260	-	SPFH/Band 7/PHB domain-containing membrane-associated protein family
BnaA02g32100D	A02	23107504	23107881	377	SW-03	AT5G25240	-	unknown protein
BnaA02g32110D	A02	23108587	23111116	2529	SW-03	AT5G25220	GO:0050896;GO:0050794;GO:0009628;GO:0050789;GO:0042221;GO:0010033;GO:0032502;GO:0009416;GO:0009314;GO:0009719;GO:0031323;GO:0019222;GO:0008152;GO:0051171;GO:0044238;GO:0006807;GO:0009058;GO:0009735;	KNOTTED1-like homeobox gene 3 (KNAT3)
BnaA02g32120D	A02	23128057	23129012	955	SW-03	AT5G25190	GO:0050896;GO:0050794;GO:0050789;GO:0042221;GO:0010033;GO:0032502;GO:0071495;GO:0009719;GO:0031323;GO:0019222;GO:0008152;GO:0000003;GO:0051171;GO:0022414;GO:0044238;GO:0009723;GO:0006807;GO:0009058;GO:0009791;	Integrase-type DNA-binding superfamily protein
BnaA02g32130D	A02	23135975	23137746	1771	SW-03	AT5G25140	-	cytochrome P450, family 71, subfamily B, polypeptide 13 (CYP71B13)
BnaA02g32140D	A02	23137823	23140153	2330	SW-03	AT5G25180	-	ytochrome p450, family 71, subfamily B, polypeptide 11 (CYP71B11)
BnaA02g32150D	A02	23144290	23145839	1549	SW-03	AT5G25130	-	ytochrome p450, family 71, subfamily B, polypeptide 11 (CYP71B11)
BnaA02g32160D	A02	23146024	23146964	940	SW-03	AT5G25170	-	PPPDE putative thiol peptidase family protein
BnaA02g32170D	A02	23151034	23151960	926	SW-03	AT5G25160	GO:0050794;GO:0050789;GO:0031323;GO:0019222;GO:0008152;GO:0051171;GO:0044238;GO:0006807;GO:0009058;	zinc finger protein 3 (ZFP3)
BnaA02g32180D	A02	23154474	23159255	4781	SW-03	AT5G25150	GO:0050794;GO:0050789;GO:0031323;GO:0019222;GO:0008152;GO:0051171;GO:0044238;GO:0006807;GO:0009058;GO:0006259;	TBP-associated factor 5 (TAF5)
BnaA02g32190D	A02	23159831	23162105	2274	SW-03	AT5G25140	-	ytochrome p450, family 71, subfamily B, polypeptide 11 (CYP71B11)
BnaA02g32200D	A02	23162934	23163301	367	SW-03	-	-	-
BnaA02g32210D	A02	23166580	23167210	630	SW-03	AT2G21655	-	Protein of unknown function (DUF784)
BnaA02g32220D	A02	23169489	23171810	2321	SW-03	AT5G25050	-	Major facilitator superfamily protein
BnaA02g32240D	A02	23180495	23182433	1938	SW-04	AT5G24940	GO:0032502;GO:0008361;GO:0065008;GO:0040007;GO:0090066;GO:0048610;GO:0016311;GO:0048589;GO:0008152;GO:0000003;GO:0022414;GO:0044238;GO:0030154;GO:0035295;	Protein phosphatase 2C family protein
BnaA02g32250D	A02	23193440	23193723	283	SW-04	AT3G56640	GO:0032502;GO:0008361;GO:0065008;GO:0040007;GO:0090066;GO:0048610;GO:0048589;GO:0000003;GO:0022414;GO:0030154;GO:0035295;	exocyst complex component sec15A (SEC15A)
BnaA02g32260D	A02	23198966	23200416	1450	SW-04	-	-	-
BnaA02g32270D	A02	23202751	23204475	1724	SW-04	AT5G25410	-	Protein of Unknown Function (DUF239)
BnaA02g32280D	A02	23209252	23209629	377	SW-04	-	-	-
BnaA02g32290D	A02	23226390	23227513	1123	SW-04	AT5G24890	-	unknown protein
BnaA02g32300D	A02	23232867	23235927	3060	SW-04	AT5G24880	-	BEST Arabidopsis thaliana protein match is: calmodulin-binding protein-related (TAIR:AT5G10660.1)
BnaA02g32310D	A02	23251631	23251849	218	SW-04	-	-	-
BnaA02g32320D	A02	23253889	23260213	6324	SW-04	AT5G24810	-	ABC1 family protein
BnaA02g32330D	A02	23261294	23262608	1314	SW-04	AT5G24800	GO:0050896;GO:0050794;GO:0050789;GO:0042221;GO:0010033;GO:0031323;GO:0019222;GO:0008152;GO:0051171;GO:0044238;GO:0009743;GO:0006807;GO:0009058;	basic leucine zipper 9 (BZIP9)
BnaA02g32340D	A02	23266342	23266825	483	SW-04	-	-	-
BnaA02g32350D	A02	23271794	23273172	1378	SW-04	AT5G24780	-	vegetative storage protein 2 (VSP2)
BnaA02g32360D	A02	23274946	23277243	2297	SW-04	AT5G24760	-	GroES-like zinc-binding dehydrogenase family protein
BnaA02g32370D	A02	23277818	23281474	3656	SW-04	AT5G24750	-	UDP-Glycosyltransferase superfamily protein
BnaA02g32380D	A02	23282766	23286234	3468	SW-04	AT5G24960	-	cytochrome P450, family 71, subfamily A, polypeptide 13 (CYP71A13)
BnaA02g33710D	A02	24169824	24173520	3696	SW-05	AT5G63490	GO:0050896;GO:0006950;GO:0050794;GO:0050789;GO:0042221;GO:0010033;GO:0071495;GO:0009719;GO:0009738;GO:0009753;GO:0006955;GO:0009751;GO:0031347;GO:0080134;GO:0050776;GO:0006952;GO:0009626;GO:0009723;	CBS / octicosapeptide/Phox/Bemp1 (PB1) domains-containing protein
BnaA02g33720D	A02	24177605	24179557	1952	SW-05	AT5G63510	GO:0009651;	gamma carbonic anhydrase-like 2 (GAMMA CAL2)
BnaA02g33730D	A02	24180148	24180480	332	SW-05	AT2G14378	-	LOCATED IN: endomembrane system
BnaA02g33740D	A02	24181717	24182079	362	SW-05	AT5G52975	-	Protein of unknown function (DUF1278)
BnaA02g33750D	A02	24191813	24192134	321	SW-05	-	-	-
BnaA02g33760D	A02	24194160	24196905	2745	SW-05	AT5G63520	-	CONTAINS InterPro DOMAIN/s: F-box domain, Skp2-like (InterPro:IPR022364), FIST C domain (InterPro:IPR019494), FIST domain, N-terminal (InterPro:IPR013702)
BnaA02g33770D	A02	24201546	24204724	3178	SW-05	AT5G63530	GO:0050896;GO:0006950;GO:0032502;GO:0065008;GO:0006955;GO:0009607;GO:0006952;GO:0009791;	farnesylated protein 3 (FP3)
BnaA02g33780D	A02	24212157	24215565	3408	SW-05	AT5G63600	GO:0009416;	flavonol synthase 3 (FLS3)
BnaA02g33790D	A02	24215899	24216681	782	SW-05	AT1G34150	GO:0008152;GO:0044238;GO:0006807;	Pseudouridine synthase family protein
BnaA02g33800D	A02	24217813	24219687	1874	SW-05	AT5G63590	GO:0009416;	flavonol synthase 3 (FLS3)
BnaA02g33810D	A02	24222092	24223540	1448	SW-05	AT5G63610	GO:0050794;GO:0050789;GO:0032502;GO:0016310;GO:0031323;GO:0019222;GO:0008152;GO:0044238;GO:0019220;GO:0051174;GO:0006807;GO:0009058;GO:0009791;GO:0006259;	cyclin-dependent kinase E
BnaA02g33820D	A02	24224702	24227709	3007	SW-05	AT1G14800	-	Nucleic acid-binding, OB-fold-like protein
BnaA02g33830D	A02	24228590	24231818	3228	SW-05	AT5G63640	-	ENTH/VHS/GAT family protein
BnaA02g33840D	A02	24232430	24232972	542	SW-05	-	-	-
BnaA02g33850D	A02	24233565	24234139	574	SW-05	AT5G63660	GO:0050832;	PDF2.5
BnaA02g33860D	A02	24237693	24239232	1539	SW-05	AT5G63670	GO:0050794;GO:0050789;GO:0031323;GO:0019222;GO:0008152;GO:0051171;GO:0044238;GO:0006807;GO:0009058;	SPT4 homolog 2 (SPT42)
BnaA02g33870D	A02	24241070	24241498	428	SW-05	AT5G63690	-	Nucleic acid-binding, OB-fold-like protein
BnaA02g33880D	A02	24242394	24244388	1994	SW-05	AT5G63760	-	ARIADNE 13 (ARI13)
BnaA02g33890D	A02	24245354	24246001	647	SW-05	AT5G63770	GO:0050896;GO:0009605;GO:0006950;GO:0050794;GO:0009628;GO:0050789;GO:0009266;GO:0032502;GO:0009409;GO:0016310;GO:0031323;GO:0019222;GO:0008152;GO:0019220;GO:0051174;GO:0009791;	diacylglycerol kinase 2 (DGK2)
BnaA02g33900D	A02	24247622	24250273	2651	SW-05	AT5G63780	GO:0050896;GO:0006950;GO:0050794;GO:0050789;GO:0042221;GO:0010033;GO:0032502;GO:0071495;GO:0009719;GO:0031323;GO:0019222;GO:0016311;GO:0008152;GO:0051246;GO:0032268;GO:0051171;GO:0009753;GO:0044238;GO:0006955;GO:0009751;GO:0031347;GO:0080134;GO:0009607;GO:0050776;GO:0050793;GO:0006952;GO:0019220;GO:0051174;GO:0009626;GO:0030154;GO:0006807;GO:0009058;	shoot apical meristem arrest 1 (SHA1)
BnaA02g33910D	A02	24250338	24251762	1424	SW-05	AT5G63790	GO:0001666;GO:0050896;GO:0006950;GO:0050794;GO:0050789;GO:0042221;GO:0010033;GO:0032502;GO:0031323;GO:0019222;GO:0008152;GO:0051171;GO:0044238;GO:0009607;GO:0006807;GO:0009058;	NAC domain containing protein 102 (NAC102)
BnaA02g33920D	A02	24261440	24266918	5478	SW-05	AT5G63810	GO:0080167;	MUCILAGE-MODIFIED 2 (MUM2)
BnaA02g33930D	A02	24279364	24281759	2395	SW-05	AT5G63850	GO:0009414;	amino acid permease 4 (AAP4)
BnaA02g33940D	A02	24285512	24288987	3475	SW-05	AT5G63860	GO:0009411;GO:0010224;GO:0050896;GO:0009605;GO:0009628;GO:0050789;GO:0009416;GO:0009314;GO:0008152;GO:0044238;GO:0007623;GO:0048511;	UVB-RESISTANCE 8 (UVR8)
BnaA02g33950D	A02	24289058	24289347	289	SW-05	-	-	-
BnaA02g33960D	A02	24298229	24303756	5527	SW-05	AT5G63920	GO:0050896;GO:0006950;GO:0050794;GO:0050789;GO:0032502;GO:0031323;GO:0019222;GO:0008152;GO:0000003;GO:0048646;GO:0051171;GO:0022414;GO:0044238;GO:0009908;GO:0006807;GO:0009058;GO:0009791;GO:0006259;	topoisomerase 3alpha (TOP3A)
BnaA05g06650D	A05	3627553	3630104	2551	SW-06	AT2G38000	-	chaperone protein dnaJ-related
BnaA05g06660D	A05	3630750	3632837	2087	SW-06	AT2G37990	GO:0050896;GO:0009628;GO:0050789;GO:0032502;GO:0009416;GO:0009314;GO:0048580;GO:0008152;GO:0000003;GO:0022414;GO:0044238;GO:0009909;GO:0051239;GO:0050793;GO:0009908;GO:0006807;GO:0009791;	ribosome biogenesis regulatory protein (RRS1) family protein
BnaA05g06670D	A05	3632928	3633605	677	SW-06	AT2G37975	-	Yos1-like protein
BnaA05g06680D	A05	3633671	3634456	785	SW-06	AT2G37970	GO:0010017;GO:0050896;GO:0050794;GO:0009628;GO:0050789;GO:0042221;GO:0010033;GO:0009416;GO:0009314;GO:0008152;GO:0044238;GO:0009743;GO:0009058;	SOUL-1
BnaA05g06690D	A05	3636204	3637792	1588	SW-06	AT2G37960	-	unknown protein
BnaA05g06700D	A05	3640383	3641703	1320	SW-06	AT2G37950	GO:0050896;GO:0042221;GO:0010033;GO:0032502;GO:0009555;GO:0009719;GO:0048229;	RING/FYVE/PHD zinc finger superfamily protein
BnaA05g06710D	A05	3641842	3644224	2382	SW-06	AT2G37940	GO:0050896;GO:0006950;GO:0050794;GO:0050789;GO:0042221;GO:0010033;GO:0009719;GO:0008152;GO:0044238;GO:0006955;GO:0031347;GO:0080134;GO:0009607;GO:0009743;GO:0050776;GO:0006952;GO:0009626;GO:0009723;GO:0009058;	Arabidopsis Inositol phosphorylceramide synthase 2 (AtIPCS2)
BnaA05g06720D	A05	3648295	3648744	449	SW-06	AT2G37925	-	copper transporter 4 (COPT4)
BnaA05g06730D	A05	3656615	3659338	2723	SW-06	AT2G37900	-	Major facilitator superfamily protein
BnaA05g06740D	A05	3659725	3659979	254	SW-06	-	-	-
BnaA05g06750D	A05	3660652	3661394	742	SW-06	AT2G37870	-	Bifunctional inhibitor/lipid-transfer protein/seed storage 2S albumin superfamily protein
BnaA05g06760D	A05	3661588	3663703	2115	SW-06	AT2G37860	GO:0009648;GO:0050896;GO:0006950;GO:0009628;GO:0042221;GO:0032502;GO:0009416;GO:0009314;GO:0010035;	LOWER CELL DENSITY 1 (LCD1)
BnaA05g06770D	A05	3669747	3670652	905	SW-06	AT2G37820	-	Cysteine/Histidine-rich C1 domain family protein
BnaA05g06780D	A05	3671678	3671990	312	SW-06	AT2G37790	-	NAD(P)-linked oxidoreductase superfamily protein
BnaA05g06790D	A05	3672088	3673991	1903	SW-06	AT2G37790	-	NAD(P)-linked oxidoreductase superfamily protein
BnaA05g06800D	A05	3676505	3678299	1794	SW-06	AT2G37790	-	NAD(P)-linked oxidoreductase superfamily protein
BnaA05g06810D	A05	3680579	3682087	1508	SW-06	AT2G37770	GO:0009409;	NAD(P)-linked oxidoreductase superfamily protein
BnaA05g06820D	A05	3703794	3705942	2148	SW-06	AT2G37710	GO:0050896;GO:0009605;GO:0006950;GO:0050794;GO:0050789;GO:0042221;GO:0010033;GO:0071495;GO:0009719;GO:0016310;GO:0031323;GO:0019222;GO:0016311;GO:0008152;GO:0051246;GO:0032268;GO:0051171;GO:0009753;GO:0044238;GO:0006955;GO:0009751;GO:0031347;GO:0080134;GO:0009607;GO:0050776;GO:0006952;GO:0019220;GO:0051174;GO:0009626;GO:0006807;GO:0009058;	receptor lectin kinase (RLK)
BnaA05g06830D	A05	3710136	3714203	4067	SW-06	AT2G37700	-	Fatty acid hydroxylase superfamily
BnaA05g06840D	A05	3714733	3714962	229	SW-06	AT2G37690	GO:0032502;GO:0009555;GO:0048229;GO:0008152;GO:0044238;GO:0006807;GO:0009058;	phosphoribosylaminoimidazole carboxylase, putative / AIR carboxylase, putative
BnaA05g06850D	A05	3719066	3720418	1352	SW-06	AT2G37678	GO:0010218;GO:0009639;GO:0050896;GO:0050794;GO:0009628;GO:0050789;GO:0032502;GO:0009416;GO:0009314;GO:0065008;GO:0031323;GO:0019222;GO:0008152;GO:0051171;GO:0044238;GO:0006807;GO:0009058;GO:0009791;	far-red elongated hypocotyl 1 (FHY1)
BnaA05g06860D	A05	3722917	3725187	2270	SW-06	AT5G02230	-	Haloacid dehalogenase-like hydrolase (HAD) superfamily protein
BnaA05g06870D	A05	3726759	3728906	2147	SW-06	AT2G37660	GO:0042742;GO:0050896;GO:0006950;GO:0009628;GO:0009266;GO:0009409;GO:0008152;GO:0044238;GO:0006955;GO:0009607;GO:0006952;GO:0006807;GO:0009058;	NAD(P)-binding Rossmann-fold superfamily protein
BnaA05g06880D	A05	3731718	3733979	2261	SW-06	AT2G37640	GO:0010114;GO:0050896;GO:0009628;GO:0042221;GO:0010033;GO:0032502;GO:0009416;GO:0009314;GO:0008361;GO:0065008;GO:0009719;GO:0040007;GO:0090066;GO:0048589;GO:0048646;	EXP3
BnaA05g06890D	A05	3742973	3744790	1817	SW-06	AT2G37630	GO:0042742;GO:0050832;GO:0009651;GO:0009615;GO:0050896;GO:0006950;GO:0050794;GO:0009628;GO:0050789;GO:0042221;GO:0010033;GO:0032502;GO:0009719;GO:0031323;GO:0019222;GO:0010035;GO:0008152;GO:0048646;GO:0051171;GO:0009753;GO:0044238;GO:0006955;GO:0009751;GO:0031347;GO:0080134;GO:0009607;GO:0050776;GO:0006952;GO:0046686;GO:0010038;GO:0006807;GO:0009058;	ASYMMETRIC LEAVES 1 (AS1)
BnaA05g06900D	A05	3744935	3747468	2533	SW-06	AT2G37620	-	actin 3 (ACT3)
BnaA05g06910D	A05	3750574	3750948	374	SW-06	AT2G37610	-	unknown protein
BnaA05g06920D	A05	3757290	3758240	950	SW-06	AT2G37600	-	Ribosomal protein L36e family protein
BnaA05g10910D	A05	5993706	5995208	1502	SW-07	AT2G32480	-	ARABIDOPSIS SERIN PROTEASE (ARASP)
BnaA05g10920D	A05	5997441	5998571	1130	SW-07	AT2G32510	-	mitogen-activated protein kinase kinase kinase 17 (MAPKKK17)
BnaA06g17720D	A06	10109461	10110181	720	SW-08	AT1G29840	-	alpha/beta-Hydrolases superfamily protein
BnaA06g17730D	A06	10111705	10118003	6298	SW-08	AT3G46960	GO:0050794;GO:0050789;GO:0031323;GO:0019222;GO:0008152;GO:0051171;GO:0044238;GO:0006807;GO:0009058;	RNA helicase, ATP-dependent, SK12/DOB1 protein
BnaA06g17740D	A06	10118174	10118785	611	SW-08	AT3G46950	-	Mitochondrial transcription termination factor family protein
BnaA06g17750D	A06	10118844	10119499	655	SW-08	AT3G46950	-	Mitochondrial transcription termination factor family protein
BnaA06g17760D	A06	10119762	10120459	697	SW-08	AT3G46940	GO:0050896;GO:0006950;GO:0008152;GO:0044238;GO:0006807;GO:0009058;GO:0006259;	DUTP-PYROPHOSPHATASE-LIKE 1 (DUT1)
BnaA06g17770D	A06	10120532	10122349	1817	SW-08	AT3G46930	-	Protein kinase superfamily protein
BnaA06g17780D	A06	10125582	10127845	2263	SW-08	AT5G62700	GO:0050896;GO:0006950;GO:0009628;GO:0009266;GO:0009409;GO:0008152;GO:0044238;GO:0006807;	tubulin beta chain 3 (TUB3)
BnaA06g17790D	A06	10131392	10131844	452	SW-08	AT3G46900	-	Ctr copper transporter family
BnaA06g17800D	A06	10141304	10146025	4721	SW-08	AT3G46880	-	unknown protein
BnaA06g17810D	A06	10146876	10148336	1460	SW-08	AT3G46870	-	Pentatricopeptide repeat (PPR) superfamily protein
BnaA06g17820D	A06	10150287	10152986	2699	SW-08	AT3G46850	-	Subtilase family protein
BnaA06g17830D	A06	10158520	10159197	677	SW-08	AT3G46850	-	Subtilase family protein
BnaA06g17840D	A06	10173292	10174091	799	SW-08	AT5G52180	-	LOCATED IN: endomembrane system
BnaA06g17850D	A06	10175763	10177975	2212	SW-08	AT3G46830	GO:0050794;GO:0050789;	RAB GTPase homolog A2C (RABA2c)
BnaA06g17860D	A06	10196796	10197209	413	SW-08	-	-	-
BnaA06g17870D	A06	10198170	10198702	532	SW-08	AT4G32050	GO:0050794;GO:0050789;	neurochondrin family protein
BnaA06g17880D	A06	10199514	10201365	1851	SW-08	AT3G42630	-	Pentatricopeptide repeat (PPR) superfamily protein
BnaA07g26620D	A07	19510158	19512344	2186	SW-09	AT1G50990	-	Protein kinase protein with tetratricopeptide repeat domain
BnaA07g26630D	A07	19512608	19515353	2745	SW-09	AT5G42270	GO:0010205;GO:0050896;GO:0050794;GO:0009628;GO:0050789;GO:0009416;GO:0009314;GO:0031323;GO:0019222;GO:0008152;GO:0044238;GO:0006807;GO:0009058;	VARIEGATED 1 (VAR1)
BnaA07g26640D	A07	19515682	19516475	793	SW-09	-	-	-
BnaA07g26650D	A07	19516612	19521949	5337	SW-09	AT1G67720	GO:0050896;GO:0006950;GO:0050789;GO:0042221;GO:0010033;GO:0065008;GO:0016310;GO:0019222;GO:0008152;GO:0044238;GO:0006955;GO:0009607;GO:0006952;GO:0006807;	Leucine-rich repeat protein kinase family protein
BnaA07g26660D	A07	19532008	19533336	1328	SW-09	AT4G01935	-	unknown protein
BnaA07g26670D	A07	19534477	19536662	2185	SW-09	AT1G67730	GO:0032502;GO:0008152;GO:0044238;GO:0009058;	beta-ketoacyl reductase 1 (KCR1)
BnaA07g26680D	A07	19539318	19540150	832	SW-09	AT1G67740	GO:0050794;GO:0050789;GO:0031323;GO:0019222;GO:0016311;GO:0008152;GO:0051246;GO:0032268;GO:0044238;GO:0019220;GO:0051174;GO:0006807;GO:0009058;	photosystem II BY (PSBY)
BnaA07g26690D	A07	19544751	19547361	2610	SW-09	AT3G26100	-	Regulator of chromosome condensation (RCC1) family protein
BnaA07g26700D	A07	19567602	19567808	206	SW-09	AT1G67920	-	unknown protein
BnaA07g26710D	A07	19568148	19571533	3385	SW-09	AT1G67930	-	Golgi transport complex protein-related
BnaA07g26720D	A07	19573044	19578948	5904	SW-09	AT1G67960	GO:0050896;GO:0009605;GO:0042221;GO:0032502;GO:0000003;GO:0022414;GO:0035295;	CONTAINS InterPro DOMAIN/s: Membrane protein,Tapt1/CMV receptor (InterPro:IPR008010)
BnaA07g26730D	A07	19579107	19580291	1184	SW-09	AT1G67940	-	non-intrinsic ABC protein 3 (NAP3)
BnaA07g26740D	A07	19580905	19582658	1753	SW-09	AT1G67970	GO:0009408;GO:0050794;GO:0050789;GO:0031323;GO:0019222;GO:0008152;GO:0051171;GO:0044238;GO:0006807;GO:0009058;	heat shock transcription factor A8 (HSFA8)
BnaA07g26750D	A07	19583724	19585104	1380	SW-09	AT1G67990	-	caffeoyl-CoA 3-O-methyltransferase (CCOAMT)
BnaA07g26760D	A07	19585759	19587306	1547	SW-09	AT1G68000	-	phosphatidylinositol synthase 1 (PIS1)
BnaA07g26770D	A07	19587430	19590881	3451	SW-09	AT1G68020	-	hydroxypyruvate reductase (HPR)
BnaA07g26780D	A07	19590931	19592246	1315	SW-09	AT1G68030	-	RING/FYVE/PHD zinc finger superfamily protein
BnaA07g26790D	A07	19594428	19597231	2803	SW-09	AT1G68040	-	S-adenosyl-L-methionine-dependent methyltransferases superfamily protein
BnaA07g26800D	A07	19600881	19601396	515	SW-09	AT3G55252	-	Plant self-incompatibility protein S1 family
BnaA07g26810D	A07	19602627	19605744	3117	SW-09	AT1G68060	GO:0050789;GO:0032502;GO:0040007;GO:0048589;GO:0051239;GO:0050793;	microtubule-associated proteins 70-1 (MAP70-1)
BnaA07g26820D	A07	19606700	19608414	1714	SW-09	AT1G68070	-	Zinc finger, C3HC4 type (RING finger) family protein
BnaA07g26830D	A07	19608974	19611602	2628	SW-09	AT1G68100	-	IAA-ALANINE RESISTANT 1 (IAR1)
BnaA07g26840D	A07	19612217	19613302	1085	SW-09	AT1G68110	-	ENTH/ANTH/VHS superfamily protein
BnaA07g26850D	A07	19618600	19620362	1762	SW-09	AT1G68130	GO:0009630;GO:0050794;GO:0050789;GO:0031323;GO:0019222;GO:0008152;GO:0051171;GO:0044238;GO:0006807;GO:0009058;	indeterminate(ID)-domain 14 (IDD14)
BnaC01g14050D	C01	9251103	9251945	842	SW-10	AT1G14020	-	O-fucosyltransferase family protein
BnaC01g14060D	C01	9258475	9259519	1044	SW-10	AT4G22666	-	Bifunctional inhibitor/lipid-transfer protein/seed storage 2S albumin superfamily protein
BnaC01g14070D	C01	9262004	9264381	2377	SW-10	AT4G22670	-	tetraticopeptide domain-containing thioredoxin (TDX)
BnaC01g14080D	C01	9266232	9267534	1302	SW-10	AT4G22680	GO:0050794;GO:0050789;GO:0031323;GO:0019222;GO:0008152;GO:0051171;GO:0044238;GO:0006807;GO:0009058;	myb domain protein 85 (MYB85)
BnaC01g14090D	C01	9284682	9286256	1574	SW-10	AT4G22710	-	cytochrome P450, family 706, subfamily A, polypeptide 1 (CYP706A1)
BnaC01g14100D	C01	9290589	9292211	1622	SW-10	AT4G22720	-	Actin-like ATPase superfamily protein
BnaC01g14110D	C01	9294948	9297353	2405	SW-10	AT4G22730	-	Leucine-rich repeat protein kinase family protein
BnaC01g14120D	C01	9298433	9299141	708	SW-10	-	-	-
BnaC01g14130D	C01	9302191	9304163	1972	SW-10	AT5G46000	-	Mannose-binding lectin superfamily protein
BnaC01g14140D	C01	9311123	9311363	240	SW-10	-	-	-
BnaC01g14150D	C01	9322436	9323242	806	SW-10	AT4G22740	-	glycine-rich protein
BnaC01g14160D	C01	9329977	9331212	1235	SW-10	AT4G22750	-	glycine-rich protein
BnaC01g22340D	C01	15763846	15766799	2953	SW-11	-	-	-
BnaC01g22350D	C01	15785874	15788891	3017	SW-11	AT1G51990	-	O-methyltransferase family protein
BnaC01g22360D	C01	15793315	15795821	2506	SW-11	AT1G51990	-	O-methyltransferase family protein
BnaC01g22370D	C01	15815519	15820771	5252	SW-11	AT4G15570	GO:0050896;GO:0009605;GO:0042221;GO:0032502;GO:0048229;GO:0000003;GO:0022414;GO:0035295;	MAGATAMA 3 (MAA3)
BnaC01g22380D	C01	15821447	15822633	1186	SW-11	AT4G15563	-	unknown protein
BnaC01g22390D	C01	15833813	15834505	692	SW-11	-	-	-
BnaC01g22400D	C01	15837994	15844198	6204	SW-11	AT4G15560	GO:0050896;GO:0050794;GO:0009628;GO:0050789;GO:0032502;GO:0009416;GO:0009314;GO:0016310;GO:0031323;GO:0019222;GO:0008152;GO:0051171;GO:0044238;GO:0030154;GO:0006807;GO:0009058;	CLOROPLASTOS ALTERADOS 1 (CLA1)
BnaC01g22410D	C01	15848857	15850305	1448	SW-11	AT4G15500	-	UGT84A3
BnaC02g05460D	C02	2858073	2858941	868	SW-12	AT4G17700	-	unknown protein
BnaC02g05470D	C02	2861886	2862329	443	SW-12	-	-	-
BnaC02g05480D	C02	2862409	2864420	2011	SW-12	AT4G17700	-	unknown protein
BnaC02g05490D	C02	2865807	2867575	1768	SW-12	-	-	-
BnaC02g05500D	C02	2871169	2872315	1146	SW-12	-	-	-
BnaC02g05510D	C02	2882942	2885391	2449	SW-12	AT5G14530	GO:0050896;GO:0009628;GO:0032502;GO:0009416;GO:0009314;GO:0000003;GO:0022414;GO:0009791;	Transducin/WD40 repeat-like superfamily protein
BnaC02g05520D	C02	2889076	2891185	2109	SW-12	AT5G14540	-	CONTAINS InterPro DOMAIN/s: Ubiquitin-associated/translation elongation factor EF1B, N-terminal, eukaryote (InterPro:IPR015940), Protein of unknown function DUF1421 (InterPro:IPR010820), UBA-like (InterPro:IPR009060)
BnaC02g05530D	C02	2892546	2894364	1818	SW-12	AT5G14570	-	high affinity nitrate transporter 2.7 (NRT2.7)
BnaC02g05540D	C02	2895553	2896249	696	SW-12	AT5G14600	-	FUNCTIONS IN: molecular_function unknown
BnaC02g05550D	C02	2897203	2897436	233	SW-12	AT5G14602	-	FUNCTIONS IN: molecular_function unknown
BnaC02g05560D	C02	2898929	2899828	899	SW-12	AT1G36280	GO:0008152;GO:0044238;GO:0006807;GO:0009058;	L-Aspartase-like family protein
BnaC02g05570D	C02	2902658	2903480	822	SW-12	AT1G10820	-	Protein of unknown function (DUF3755)
BnaC02g05580D	C02	2903731	2904436	705	SW-12	AT5G14610	-	DEAD box RNA helicase family protein
BnaC02g05590D	C02	2904665	2906346	1681	SW-12	AT1G02170	GO:0050896;GO:0006950;GO:0050794;GO:0050789;GO:0042221;GO:0010033;GO:0008152;GO:0044238;GO:0006955;GO:0009751;GO:0031347;GO:0080134;GO:0009607;GO:0050776;GO:0006952;GO:0009626;GO:0009058;	metacaspase 1 (AMC1)
BnaC02g05600D	C02	2911196	2912352	1156	SW-12	AT5G14610	-	DEAD box RNA helicase family protein
BnaC02g05610D	C02	2914670	2918051	3381	SW-12	AT5G14610	-	DEAD box RNA helicase family protein
BnaC02g05620D	C02	2918874	2921525	2651	SW-12	AT5G14620	GO:0050832;GO:0050896;GO:0006950;GO:0050789;GO:0019222;GO:0008152;GO:0044238;GO:0009607;GO:0006952;GO:0006807;GO:0006259;	domains rearranged methyltransferase 2 (DRM2)
BnaC02g05630D	C02	2927026	2927516	490	SW-12	AT1G52950	-	Nucleic acid-binding, OB-fold-like protein
BnaC02g05640D	C02	2935170	2936386	1216	SW-12	AT5G14670	-	ADP-ribosylation factor A1F (ARFA1F)
BnaC02g05650D	C02	2936964	2938548	1584	SW-12	AT4G22280	-	F-box/RNI-like superfamily protein
BnaC02g05660D	C02	2943179	2946658	3479	SW-12	AT3G58980	-	F-box family protein
BnaC02g05670D	C02	2950944	2951402	458	SW-12	AT5G14690	-	unknown protein
BnaC02g05680D	C02	2959976	2963908	3932	SW-12	AT5G14700	-	NAD(P)-binding Rossmann-fold superfamily protein
BnaC02g05690D	C02	2966430	2966657	227	SW-12	-	-	-
BnaC02g05700D	C02	2969651	2970631	980	SW-12	AT5G14710	-	CONTAINS InterPro DOMAIN/s: Proteasome assembly chaperone 3 (InterPro:IPR018788)
BnaC02g05710D	C02	2971013	2975276	4263	SW-12	AT5G14720	-	Protein kinase superfamily protein
BnaC02g05720D	C02	2981944	2982612	668	SW-12	AT5G14730	-	unknown protein
BnaC02g05730D	C02	2986699	2994868	8169	SW-12	AT5G14740	GO:0042742;GO:0050896;GO:0006950;GO:0050794;GO:0009628;GO:0050789;GO:0042221;GO:0010033;GO:0009266;GO:0009409;GO:0071495;GO:0009719;GO:0031323;GO:0019222;GO:0008152;GO:0009753;GO:0006955;GO:0009751;GO:0031347;GO:0080134;GO:0009607;GO:0009743;GO:0050776;GO:0006952;GO:0009626;GO:0009058;	carbonic anhydrase 2 (CA2)
BnaC02g05740D	C02	2999485	3000896	1411	SW-12	AT5G14750	GO:0050794;GO:0050789;GO:0032502;GO:0031323;GO:0019222;GO:0008152;GO:0051171;GO:0044238;GO:0030154;GO:0006807;GO:0009058;	myb domain protein 66 (MYB66)
BnaC02g05750D	C02	3005689	3005892	203	SW-12	AT5G14770	-	Tetratricopeptide repeat (TPR)-like superfamily protein
BnaC02g05760D	C02	3006559	3006672	113	SW-12	-	-	-
BnaC02g05770D	C02	3006771	3009033	2262	SW-12	AT5G14780	-	formate dehydrogenase (FDH)
BnaC02g09550D	C02	5293019	5294318	1299	SW-13	AT4G09490	-	Polynucleotidyl transferase, ribonuclease H-like superfamily protein
BnaC02g09560D	C02	5296519	5296794	275	SW-13	-	-	-
BnaC02g09570D	C02	5302208	5302433	225	SW-13	-	-	-
BnaC02g09580D	C02	5303916	5304314	398	SW-13	-	-	-
BnaC02g09590D	C02	5313400	5313690	290	SW-13	AT5G22545	-	unknown protein
BnaC02g09600D	C02	5323446	5324908	1462	SW-13	AT5G22570	GO:0042742;GO:0050896;GO:0009605;GO:0006950;GO:0050794;GO:0050789;GO:0042221;GO:0010033;GO:0071495;GO:0009719;GO:0031323;GO:0019222;GO:0016311;GO:0008152;GO:0051246;GO:0032268;GO:0051171;GO:0009753;GO:0044238;GO:0006955;GO:0009751;GO:0031347;GO:0080134;GO:0009607;GO:0009743;GO:0050776;GO:0006952;GO:0019220;GO:0051174;GO:0009626;GO:0006807;GO:0009058;	WRKY DNA-binding protein 38 (WRKY38)
BnaC02g09610D	C02	5327522	5328219	697	SW-13	AT4G00030	-	Plastid-lipid associated protein PAP / fibrillin family protein
BnaC02g09620D	C02	5328369	5328787	418	SW-13	-	-	-
BnaC02g09630D	C02	5330047	5330803	756	SW-13	AT4G00050	GO:0050794;GO:0050789;GO:0031323;GO:0019222;GO:0008152;GO:0000003;GO:0051171;GO:0022414;GO:0044238;GO:0006807;GO:0009058;GO:0019953;	unfertilized embryo sac 10 (UNE10)
BnaC02g09640D	C02	5332439	5333065	626	SW-13	AT4G00030	-	Plastid-lipid associated protein PAP / fibrillin family protein
BnaC02g09650D	C02	5336533	5336829	296	SW-13	AT5G22545	-	unknown protein
BnaC02g09660D	C02	5338606	5339366	760	SW-13	AT3G53075	-	D-galactoside/L-rhamnose binding SUEL lectin protein
BnaC02g09670D	C02	5340470	5341708	1238	SW-13	AT5G22570	GO:0042742;GO:0050896;GO:0009605;GO:0006950;GO:0050794;GO:0050789;GO:0042221;GO:0010033;GO:0071495;GO:0009719;GO:0031323;GO:0019222;GO:0016311;GO:0008152;GO:0051246;GO:0032268;GO:0051171;GO:0009753;GO:0044238;GO:0006955;GO:0009751;GO:0031347;GO:0080134;GO:0009607;GO:0009743;GO:0050776;GO:0006952;GO:0019220;GO:0051174;GO:0009626;GO:0006807;GO:0009058;	WRKY DNA-binding protein 38 (WRKY38)
BnaC02g09680D	C02	5345264	5345524	260	SW-13	AT2G43120	GO:0042742;	RmlC-like cupins superfamily protein
BnaC02g09690D	C02	5362936	5365296	2360	SW-13	-	-	-
BnaC02g09700D	C02	5365405	5365546	141	SW-13	-	-	-
BnaC02g09710D	C02	5370252	5371635	1383	SW-13	AT2G17870	GO:0009409;GO:0009631;	cold shock domain protein 3 (CSP3)
BnaC02g09720D	C02	5435407	5437268	1861	SW-13	AT5G22650	GO:0050794;GO:0050789;GO:0032502;GO:0031323;GO:0019222;GO:0048580;GO:0008152;GO:0000003;GO:0051171;GO:0022414;GO:0044238;GO:0009909;GO:0051239;GO:0050793;GO:0009908;GO:0006807;GO:0009058;GO:0009791;	histone deacetylase 2B (HD2B)
BnaC02g09730D	C02	5438595	5440180	1585	SW-13	AT5G22730	-	F-box/RNI-like/FBD-like domains-containing protein
BnaC02g09740D	C02	5447424	5448468	1044	SW-13	AT5G22730	-	F-box/RNI-like/FBD-like domains-containing protein
BnaC02g33330D	C02	35808714	35811283	2569	SW-14	AT5G47540	-	Mo25 family protein
BnaC02g33340D	C02	35820184	35820700	516	SW-14	AT5G47550	-	Cystatin/monellin superfamily protein
BnaC02g33350D	C02	35822321	35826143	3822	SW-14	AT5G47560	-	tonoplast dicarboxylate transporter (TDT)
BnaC02g33360D	C02	35828379	35830029	1650	SW-14	AT5G47570	-	unknown protein
BnaC02g33370D	C02	35830739	35831447	708	SW-14	AT5G47610	-	RING/U-box superfamily protein
BnaC02g33380D	C02	35831792	35838868	7076	SW-14	AT5G47620	GO:0008152;GO:0044238;GO:0006807;	RNA-binding (RRM/RBD/RNP motifs) family protein
BnaC02g33390D	C02	35848230	35850773	2543	SW-14	AT5G47630	GO:0050896;GO:0006950;GO:0050789;GO:0042221;GO:0010033;GO:0019222;GO:0008152;GO:0044238;GO:0006955;GO:0009607;GO:0006952;GO:0006807;GO:0009058;	mitochondrial acyl carrier protein 3 (mtACP3)
BnaC02g33400D	C02	35853002	35853683	681	SW-14	AT5G47670	GO:0050896;GO:0050794;GO:0050789;GO:0042221;GO:0010033;GO:0071495;GO:0009719;GO:0031323;GO:0019222;GO:0008152;GO:0009738;GO:0051171;GO:0044238;GO:0006807;GO:0009058;	nuclear factor Y, subunit B2 (NF-YB2)
BnaC02g33410D	C02	35853812	35855591	1779	SW-14	AT5G47650	-	nudix hydrolase homolog 2 (NUDT2)
BnaC02g33420D	C02	35856435	35858318	1883	SW-14	AT5G47660	GO:0050794;GO:0050789;GO:0031323;GO:0019222;GO:0008152;GO:0051171;GO:0044238;GO:0006807;GO:0009058;	Homeodomain-like superfamily protein
BnaC02g33430D	C02	35858478	35859099	621	SW-14	AT5G47670	GO:0050896;GO:0050794;GO:0050789;GO:0042221;GO:0010033;GO:0071495;GO:0009719;GO:0031323;GO:0019222;GO:0008152;GO:0009738;GO:0051171;GO:0044238;GO:0006807;GO:0009058;	nuclear factor Y, subunit B6 (NF-YB6)
BnaC02g33440D	C02	35859175	35859453	278	SW-14	AT5G47670	GO:0050896;GO:0050794;GO:0050789;GO:0042221;GO:0010033;GO:0071495;GO:0009719;GO:0031323;GO:0019222;GO:0008152;GO:0009738;GO:0051171;GO:0044238;GO:0006807;GO:0009058;	nuclear factor Y, subunit B6 (NF-YB6)
BnaC02g33450D	C02	35865907	35867027	1120	SW-14	-	-	-
BnaC02g33460D	C02	35873313	35882509	9196	SW-14	AT5G47710	-	binding
BnaC02g33470D	C02	35883095	35884699	1604	SW-14	AT5G47710	-	Calcium-dependent lipid-binding (CaLB domain) family protein
BnaC02g33480D	C02	35897951	35900472	2521	SW-14	AT5G47730	GO:0050896;GO:0050794;GO:0050789;GO:0042221;GO:0010033;GO:0071495;GO:0009719;GO:0009738;GO:0009723;	Sec14p-like phosphatidylinositol transfer family protein
BnaC02g33490D	C02	35901662	35902655	993	SW-14	AT5G47750	-	Adenine nucleotide alpha hydrolases-like superfamily protein
BnaC02g33500D	C02	35910634	35912654	2020	SW-14	AT5G60380	-	Protein of Unknown Function (DUF239)
BnaC02g33510D	C02	35912970	35914540	1570	SW-14	AT4G15950	GO:0050896;GO:0050789;GO:0042221;GO:0010033;GO:0019222;GO:0008152;GO:0044238;GO:0006807;GO:0009058;GO:0006259;	NRPD4
BnaC02g33520D	C02	35917970	35921353	3383	SW-14	AT5G59810	-	SBT5.4
BnaC04g13990D	C04	11377418	11382866	5448	SW-15	AT2G30670	-	NAD(P)-binding Rossmann-fold superfamily protein
BnaC04g14000D	C04	11384799	11386585	1786	SW-15	-	-	-
BnaC04g14010D	C04	11390321	11391079	758	SW-15	AT2G29430	-	Family of unknown function (DUF572)
BnaC04g14020D	C04	11396933	11397272	339	SW-15	AT2G29410	GO:0050896;GO:0042221;GO:0010033;GO:0032502;GO:0008361;GO:0065008;GO:0009719;GO:0040007;GO:0090066;GO:0048610;GO:0048589;GO:0000003;GO:0022414;GO:0009723;GO:0030154;GO:0035295;	metal tolerance protein B1 (MTPB1)
BnaC04g14030D	C04	11398174	11400070	1896	SW-15	AT2G30670	-	NAD(P)-binding Rossmann-fold superfamily protein
BnaC04g14040D	C04	11403249	11404830	1581	SW-15	-	-	-
BnaC04g14050D	C04	11428345	11429839	1494	SW-15	AT2G30670	-	NAD(P)-binding Rossmann-fold superfamily protein
BnaC04g14060D	C04	11435037	11437290	2253	SW-15	AT2G07200	-	Cysteine proteinases superfamily protein
BnaC04g14070D	C04	11466432	11467959	1527	SW-15	AT2G29360	-	NAD(P)-binding Rossmann-fold superfamily protein
BnaC04g14080D	C04	11470015	11472146	2131	SW-15	AT2G29400	-	type one protein phosphatase 1 (TOPP1)
BnaC04g14090D	C04	11473892	11475813	1921	SW-15	AT2G29380	ath04075;	highly ABA-induced PP2C gene 3 (HAI3)
BnaC04g14100D	C04	11483132	11484669	1537	SW-15	AT2G29340	-	NAD(P)-binding Rossmann-fold superfamily protein
BnaC04g14110D	C04	11485400	11486789	1389	SW-15	AT2G29370	-	tropinone reductase (TRI)
BnaC04g14120D	C04	11490507	11490824	317	SW-15	-	-	-
BnaC04g14130D	C04	11517369	11518486	1117	SW-15	AT2G29370	-	NAD(P)-binding Rossmann-fold superfamily protein
BnaC04g14140D	C04	11523425	11524881	1456	SW-15	AT2G29320	-	NAD(P)-binding Rossmann-fold superfamily protein
BnaC04g26410D	C04	27822696	27824446	1750	SW-16	-	-	-
BnaC04g26420D	C04	27824518	27826144	1626	SW-16	-	-	-
BnaC04g26430D	C04	27859280	27860197	917	SW-16	AT2G18690	GO:0050896;GO:0006950;GO:0050794;GO:0050789;GO:0042221;GO:0010033;GO:0065008;GO:0008152;GO:0044238;GO:0006955;GO:0009751;GO:0031347;GO:0080134;GO:0009607;GO:0009743;GO:0050776;GO:0006952;GO:0009626;GO:0006807;GO:0009058;GO:0010817;	unknown protein
BnaC04g26440D	C04	27865119	27866636	1517	SW-16	AT4G08670	GO:0032502;GO:0009555;GO:0048229;GO:0048646;	Bifunctional inhibitor/lipid-transfer protein/seed storage 2S albumin superfamily protein
BnaC04g26450D	C04	27872183	27874531	2348	SW-16	AT3G54190	-	Transducin/WD40 repeat-like superfamily protein
BnaC04g26460D	C04	27874625	27877297	2672	SW-16	AT3G54180	GO:0032502;GO:0008361;GO:0065008;GO:0040007;GO:0090066;GO:0016310;GO:0048589;GO:0008152;GO:0000003;GO:0048646;GO:0022414;GO:0044238;GO:0006807;GO:0009058;GO:0009791;GO:0006259;	cyclin-dependent kinase B1
BnaC04g26470D	C04	27879615	27879725	110	SW-16	-	-	-
BnaC04g26480D	C04	27884776	27886659	1883	SW-16	AT3G54150	GO:0050896;GO:0050794;GO:0050789;GO:0042221;GO:0010033;GO:0071495;GO:0009719;GO:0008152;GO:0009738;GO:0009723;	S-adenosyl-L-methionine-dependent methyltransferases superfamily protein
BnaC04g26490D	C04	27888849	27889896	1047	SW-16	AT2G34200	-	RING/FYVE/PHD zinc finger superfamily protein
BnaC04g26500D	C04	27897605	27900724	3119	SW-16	AT3G54140	GO:0008152;GO:0006807;	peptide transporter 1 (PTR1)
BnaC04g26510D	C04	27903375	27906089	2714	SW-16	AT3G54130	-	Josephin family protein
BnaC04g26520D	C04	27906308	27908766	2458	SW-16	AT3G54110	-	plant uncoupling mitochondrial protein 1 (PUMP1)
BnaC04g26530D	C04	27915308	27918418	3110	SW-16	AT3G54050	GO:0050896;GO:0006950;GO:0050794;GO:0009628;GO:0050789;GO:0009266;GO:0009409;GO:0009416;GO:0009314;GO:0065008;GO:0031323;GO:0019222;GO:0016311;GO:0008152;GO:0051246;GO:0032268;GO:0044238;GO:0009607;GO:0006952;GO:0019220;GO:0051174;GO:0006807;GO:0009058;	high cyclic electron flow 1 (HCEF1)
BnaC04g26540D	C04	27919099	27919849	750	SW-16	AT1G29120	-	Hydrolase-like protein family
BnaC04g26550D	C04	27919905	27920277	372	SW-16	-	-	-
BnaC04g26560D	C04	27922228	27923901	1673	SW-16	AT3G54040	-	PAR1 protein
BnaC04g26570D	C04	27924379	27924606	227	SW-16	-	-	-
BnaC04g26580D	C04	27942701	27945156	2455	SW-16	AT1G52070	-	Mannose-binding lectin superfamily protein
BnaC04g26590D	C04	27947799	27949270	1471	SW-16	AT5G47830	-	unknown protein
BnaC04g26600D	C04	27959243	27961411	2168	SW-16	AT3G54040	-	PAR1 protein
BnaC04g26610D	C04	27965351	27966121	770	SW-16	AT2G37950	GO:0050896;GO:0042221;GO:0010033;GO:0032502;GO:0009555;GO:0009719;GO:0048229;	RING/FYVE/PHD zinc finger superfamily protein
BnaC04g26620D	C04	27984671	27985139	468	SW-16	AT3G54030	-	Protein kinase protein with tetratricopeptide repeat domain
BnaC04g26630D	C04	27992037	27993851	1814	SW-16	AT1G53790	-	F-box and associated interaction domains-containing protein
BnaC04g26640D	C04	27994326	27994607	281	SW-16	AT3G54030	-	Protein kinase protein with tetratricopeptide repeat domain
BnaC04g26650D	C04	27995539	28000831	5292	SW-16	AT5G65850	-	F-box and associated interaction domains-containing protein
BnaC04g50180D	C04	47990679	47992087	1408	SW-17	AT2G45430	GO:0009640;GO:0009647;GO:0050896;GO:0050794;GO:0009628;GO:0050789;GO:0032502;GO:0009416;GO:0009314;GO:0065008;GO:0008152;GO:0000003;GO:0022414;GO:0044238;GO:0009058;GO:0009791;GO:0010817;	AT-hook motif nuclear-localized protein 22 (AHL22)
BnaC04g50190D	C04	47996249	47998237	1988	SW-17	AT2G45440	GO:0008152;GO:0044238;GO:0006807;GO:0009058;	dihydrodipicolinate synthase (DHDPS2)
BnaC04g50200D	C04	47998306	47998796	490	SW-17	AT2G45450	GO:0050789;GO:0032502;GO:0040007;GO:0048589;GO:0051239;GO:0050793;	LITTLE ZIPPER 1 (ZPR1)
BnaC04g50210D	C04	48002306	48003089	783	SW-17	AT2G45470	GO:0032502;GO:0008361;GO:0065008;GO:0040007;GO:0090066;GO:0010817;	FASCICLIN-like arabinogalactan protein 8 (FLA8)
BnaC04g50220D	C04	48003161	48003686	525	SW-17	-	-	-
BnaC04g50230D	C04	48005079	48007063	1984	SW-17	AT2G45480	GO:0050794;GO:0050789;GO:0032502;GO:0031323;GO:0019222;GO:0008152;GO:0051171;GO:0044238;GO:0006807;GO:0009058;	growth-regulating factor 9 (GRF9)
BnaC04g50240D	C04	48007557	48008921	1364	SW-17	AT2G45490	GO:0050896;GO:0050794;GO:0009628;GO:0050789;GO:0032502;GO:0009416;GO:0009314;GO:0016310;GO:0031323;GO:0019222;GO:0008152;GO:0051171;GO:0044238;GO:0006807;GO:0009058;GO:0009791;	ataurora3 (AUR3)
BnaC04g50250D	C04	48009245	48015582	6337	SW-17	AT2G45520	-	AAA-type ATPase family protein
BnaC04g50260D	C04	48018363	48022275	3912	SW-17	AT2G45550	-	cytochrome P450, family 76, subfamily C, polypeptide 4 (CYP76C4)
BnaC04g50270D	C04	48022526	48025600	3074	SW-17	AT2G45550	-	cytochrome P450, family 76, subfamily C, polypeptide 4 (CYP76C4)
BnaC04g50280D	C04	48030412	48033462	3050	SW-17	AT2G45560	-	cytochrome P450, family 76, subfamily C, polypeptide 4 (CYP76C4)
BnaC04g50290D	C04	48038940	48040880	1940	SW-17	AT2G45550	-	cytochrome P450, family 76, subfamily C, polypeptide 4 (CYP76C4)
BnaC04g50300D	C04	48042950	48045393	2443	SW-17	AT2G45550	-	cytochrome P450, family 76, subfamily C, polypeptide 4 (CYP76C4)
BnaC04g50310D	C04	48046855	48049495	2640	SW-17	AT2G45550	-	cytochrome P450, family 76, subfamily C, polypeptide 4 (CYP76C4)
BnaC04g50320D	C04	48055586	48059981	4395	SW-17	AT2G45570	-	cytochrome P450, family 76, subfamily C, polypeptide 4 (CYP76C4)
BnaC04g50330D	C04	48060187	48062349	2162	SW-17	AT2G45580	-	cytochrome P450, family 76, subfamily C, polypeptide 4 (CYP76C4)
BnaC04g50340D	C04	48062415	48064747	2332	SW-17	AT2G45580	-	cytochrome P450, family 76, subfamily C, polypeptide 3 (CYP76C3)
BnaC04g50350D	C04	48067213	48069348	2135	SW-17	AT2G45590	-	Protein kinase superfamily protein
BnaC04g50360D	C04	48070173	48072961	2788	SW-17	AT2G45620	GO:0050896;GO:0009628;GO:0032502;GO:0009416;GO:0009314;GO:0008152;GO:0000003;GO:0022414;GO:0044238;GO:0006807;GO:0009058;GO:0009791;	Nucleotidyltransferase family protein
BnaC04g50370D	C04	48074887	48078345	3458	SW-17	AT2G45660	GO:0050896;GO:0009605;GO:0006950;GO:0050794;GO:0009628;GO:0050789;GO:0042221;GO:0010033;GO:0009266;GO:0032502;GO:0009409;GO:0009416;GO:0009314;GO:0010048;GO:0009719;GO:0031323;GO:0019222;GO:0048580;GO:0008152;GO:0000003;GO:0051171;GO:0022414;GO:0044238;GO:0009909;GO:0048467;GO:0051239;GO:0050793;GO:0009908;GO:0030154;GO:0006807;GO:0009058;GO:0009791;	AGAMOUS-like 20 (AGL20)
BnaC04g50380D	C04	48086474	48090230	3756	SW-17	AT2G45670	-	calcineurin B subunit-related
BnaC04g50390D	C04	48109182	48112262	3080	SW-17	AT2G45700	GO:0050896;GO:0009605;GO:0050794;GO:0009628;GO:0050789;GO:0031323;GO:0019222;GO:0008152;GO:0051171;GO:0044238;GO:0006807;GO:0009058;	sterile alpha motif (SAM) domain-containing protein
BnaC05g09640D	C05	5237816	5241858	4042	SW-18	AT1G12240	GO:0009617;GO:0050896;GO:0006950;GO:0009628;GO:0042221;GO:0010033;GO:0032502;GO:0071495;GO:0009719;GO:0008152;GO:0044238;GO:0009607;	ATBETAFRUCT4
BnaC05g09650D	C05	5251586	5254893	3307	SW-18	AT1G12230	GO:0065008;GO:0008152;GO:0044238;GO:0006807;GO:0009058;GO:0010817;	Aldolase superfamily protein
BnaC05g09660D	C05	5265549	5265875	326	SW-18	AT1G12150	-	Plant protein of unknown function (DUF827)
BnaC05g09670D	C05	5267192	5269506	2314	SW-18	AT1G12120	GO:0050789;	Plant protein of unknown function (DUF863)
BnaC05g09680D	C05	5281711	5282004	293	SW-18	AT1G12110	GO:0009414;	nitrate transporter 1.1 (NRT1.1)
BnaC05g09690D	C05	5282409	5291053	8644	SW-18	AT1G12110	GO:0009414;	nitrate transporter 1.1 (NRT1.1)
BnaC05g09700D	C05	5321309	5321680	371	SW-18	AT2G32800	GO:0009617;	AP4.3A
BnaC05g31210D	C05	30573147	30574386	1239	SW-19	AT3G21110	-	-
BnaC05g31220D	C05	30575286	30575504	218	SW-19	AT1G51540	-	Galactose oxidase/kelch repeat superfamily protein
BnaC05g31230D	C05	30575942	30576405	463	SW-19	-	-	-
BnaC05g31240D	C05	30585869	30589658	3789	SW-19	AT3G21090	GO:0080167;	ABC-2 type transporter family protein
BnaC05g31250D	C05	30606200	30609304	3104	SW-19	AT3G21070	GO:0008152;GO:0044238;GO:0006807;GO:0009058;	NAD kinase 1 (NADK1)
BnaC05g31260D	C05	30628373	30628931	558	SW-19	AT1G15990	ath04626;GO:0050896;GO:0042221;GO:0032502;GO:0008361;GO:0065008;GO:0040007;GO:0090066;GO:0010035;GO:0048610;GO:0048589;GO:0000003;GO:0022414;GO:0046686;GO:0010038;GO:0030154;GO:0035295;	cyclic nucleotide gated channel 7 (CNGC7)
BnaC05g31270D	C05	30629741	30630055	314	SW-19	AT3G21055	GO:0050794;GO:0050789;GO:0031323;GO:0019222;GO:0016311;GO:0008152;GO:0051246;GO:0032268;GO:0044238;GO:0019220;GO:0051174;GO:0006807;	photosystem II subunit T (PSBTN)
BnaC05g31280D	C05	30630280	30631515	1235	SW-19	AT3G21000	-	Gag-Pol-related retrotransposon family protein
BnaC05g31290D	C05	30642912	30644224	1312	SW-19	-	-	-
BnaC05g31300D	C05	30644306	30644834	528	SW-19	-	-	-
BnaC05g31310D	C05	30659115	30660666	1551	SW-19	AT1G51980	GO:0009651;GO:0050896;GO:0006950;GO:0009628;GO:0042221;GO:0010035;GO:0008152;GO:0044238;GO:0046686;GO:0010038;GO:0006807;	Insulinase (Peptidase family M16) protein
BnaC05g31320D	C05	30661819	30662306	487	SW-19	AT1G62930	GO:0008152;GO:0044238;GO:0006807;	Tetratricopeptide repeat (TPR)-like superfamily protein
BnaC06g08580D	C06	9995947	9996817	870	SW-20	-	-	-
BnaC06g08590D	C06	9996951	9997648	697	SW-20	-	-	-
BnaC06g08600D	C06	10007479	10007913	434	SW-20	-	-	-
BnaC06g08610D	C06	10008090	10008593	503	SW-20	-	-	-
BnaC06g08620D	C06	10009697	10011359	1662	SW-20	AT1G35340	-	ATP-dependent protease La (LON) domain protein
BnaC06g08630D	C06	10098349	10100266	1917	SW-20	-	-	-
BnaC06g11750D	C06	13764501	13767291	2790	SW-21	AT4G14080	GO:0032502;GO:0009555;GO:0048229;GO:0008152;GO:0000003;GO:0048646;GO:0022414;GO:0044238;GO:0009791;	maternal effect embryo arrest 48 (MEE48)
BnaC06g11760D	C06	13778217	13779375	1158	SW-21	AT4G13850	GO:0009631;GO:0050896;GO:0006950;GO:0050794;GO:0009628;GO:0050789;GO:0042221;GO:0009266;GO:0032502;GO:0009409;GO:0031323;GO:0019222;GO:0008152;GO:0051171;GO:0044238;GO:0006807;GO:0009058;GO:0009791;	GLYCINE-RICH RNA-BINDING PROTEIN 2 (ATGRP2)
BnaC06g11770D	C06	13793151	13794220	1069	SW-21	-	-	-
BnaC06g11780D	C06	13816072	13816293	221	SW-21	-	-	-
BnaC06g11790D	C06	13845197	13847141	1944	SW-21	AT4G13530	-	unknown protein
BnaC06g11800D	C06	13854997	13856687	1690	SW-21	AT2G39090	GO:0050896;GO:0006950;GO:0050794;GO:0009628;GO:0050789;GO:0042221;GO:0010033;GO:0032502;GO:0009416;GO:0009314;GO:0008361;GO:0065008;GO:0040007;GO:0090066;GO:0031323;GO:0019222;GO:0048589;GO:0008152;GO:0000003;GO:0051171;GO:0022414;GO:0044238;GO:0009607;GO:0050793;GO:0051788;GO:0006807;GO:0009058;GO:0009791;GO:0019953;GO:0006259;	tetratricopeptide repeat (TPR)-containing protein
BnaC06g19400D	C06	21669264	21673668	4404	SW-22	AT1G80660	GO:0008152;GO:0044238;GO:0006807;GO:0009058;	H(+)-ATPase 9 (HA9)
BnaC06g19410D	C06	21674289	21677091	2802	SW-22	AT1G80670	-	Transducin/WD40 repeat-like superfamily protein
BnaC06g19420D	C06	21677374	21681959	4585	SW-22	AT1G80680	GO:0050896;GO:0006950;GO:0050794;GO:0050789;GO:0042221;GO:0010033;GO:0032502;GO:0009719;GO:0048580;GO:0008152;GO:0000003;GO:0022414;GO:0044238;GO:0006955;GO:0009909;GO:0031347;GO:0080134;GO:0050776;GO:0051239;GO:0050793;GO:0006952;GO:0009908;GO:0030154;GO:0006807;GO:0009058;GO:0009791;	SUPPRESSOR OF AUXIN RESISTANCE 3 (SAR3)
BnaC06g19430D	C06	21682419	21684172	1753	SW-22	AT1G15860	-	INVOLVED IN: biological_process unknown
BnaC06g19440D	C06	21684337	21685830	1493	SW-22	AT1G80690	-	PPPDE putative thiol peptidase family protein
BnaC06g19450D	C06	21686872	21688127	1255	SW-22	AT1G80980	-	unknown protein
BnaC06g19460D	C06	21701210	21701890	680	SW-22	AT1G80730	GO:0009640;GO:0050896;GO:0009628;GO:0032502;GO:0009416;GO:0009314;GO:0009791;	zinc-finger protein 1 (ZFP1)
BnaC06g19470D	C06	21705135	21706893	1758	SW-22	AT1G80750	GO:0008152;GO:0044238;GO:0006807;GO:0009058;	Ribosomal protein L30/L7 family protein
BnaC06g19480D	C06	21709461	21712264	2803	SW-22	AT1G80770	-	pigment defective 318 (PDE318)
BnaC06g19490D	C06	21714797	21714922	125	SW-22	-	-	-
BnaC06g19500D	C06	21715005	21718070	3065	SW-22	AT1G80790	GO:0050896;GO:0009605;GO:0006950;GO:0009628;GO:0032502;GO:0065008;GO:0008152;GO:0044238;GO:0006955;GO:0009607;GO:0006952;GO:0006807;GO:0009058;GO:0009791;	XH/XS domain-containing protein
BnaC06g19510D	C06	21720890	21722423	1533	SW-22	AT3G47680	-	DNA binding
BnaC06g19520D	C06	21722784	21722963	179	SW-22	-	-	-
BnaC06g19530D	C06	21724759	21727638	2879	SW-22	AT1G80810	-	Tudor/PWWP/MBT superfamily protein
BnaC06g19540D	C06	21727807	21728783	976	SW-22	AT1G80820	GO:0050896;GO:0006950;GO:0009628;GO:0050789;GO:0042221;GO:0010033;GO:0009266;GO:0009409;GO:0008152;GO:0044238;GO:0009607;GO:0009743;GO:0006952;GO:0007623;GO:0009058;GO:0048511;	cinnamoyl coa reductase (CCR2)
BnaC06g19550D	C06	21730311	21733123	2812	SW-22	AT1G80830	-	natural resistance-associated macrophage protein 1 (NRAMP1)
BnaC06g20100D	C06	22205584	22208676	3092	SW-23	AT1G79090	-	FUNCTIONS IN: molecular_function unknown
BnaC06g20110D	C06	22210509	22211086	577	SW-23	AT4G39280	GO:0008152;GO:0044238;GO:0006807;GO:0009058;	phenylalanyl-tRNA synthetase, putative / phenylalanine--tRNA ligase, putative
BnaC06g20120D	C06	22211915	22212595	680	SW-23	AT2G21690	GO:0008152;GO:0044238;GO:0006807;	RNA-binding (RRM/RBD/RNP motifs) family protein
BnaC06g20130D	C06	22214424	22215311	887	SW-23	-	-	-
BnaC06g20140D	C06	22216631	22218069	1438	SW-23	AT1G79070	-	SNARE-associated protein-related
BnaC06g20150D	C06	22218274	22220825	2551	SW-23	AT1G79050	GO:0010212;GO:0050896;GO:0009605;GO:0006950;GO:0065008;GO:0008152;GO:0044238;GO:0006807;GO:0009058;GO:0006259;GO:0010817;	recA DNA recombination family protein
BnaC06g20160D	C06	22220875	22221724	849	SW-23	AT1G79040	GO:0050896;GO:0009628;GO:0050789;GO:0042221;GO:0010033;GO:0009416;GO:0009314;GO:0008152;GO:0044238;GO:0009743;GO:0006807;GO:0009058;	photosystem II subunit R (PSBR)
BnaC06g20170D	C06	22223467	22226641	3174	SW-23	AT1G79030	-	Chaperone DnaJ-domain superfamily protein
BnaC06g20180D	C06	22236756	22239766	3010	SW-23	AT1G79020	GO:0050794;GO:0050789;GO:0031323;GO:0019222;GO:0008152;GO:0051171;GO:0044238;GO:0006807;GO:0009058;	Enhancer of polycomb-like transcription factor protein
BnaC06g20190D	C06	22244139	22245044	905	SW-23	AT1G78995	GO:0050794;GO:0050789;GO:0032502;GO:0031323;GO:0019222;GO:0008152;GO:0051171;GO:0044238;GO:0030154;GO:0006807;GO:0009058;	unknown protein
BnaC06g20200D	C06	22248128	22248337	209	SW-23	-	-	-
BnaC06g20210D	C06	22249540	22249674	134	SW-23	-	-	-
BnaC06g20220D	C06	22251162	22251281	119	SW-23	AT1G78990	GO:0050896;GO:0050794;GO:0050789;GO:0042221;GO:0010033;GO:0071495;GO:0009719;GO:0009735;	HXXXD-type acyl-transferase family protein
BnaC06g20230D	C06	22256032	22256322	290	SW-23	AT1G78990	GO:0050896;GO:0050794;GO:0050789;GO:0042221;GO:0010033;GO:0071495;GO:0009719;GO:0009735;	HXXXD-type acyl-transferase family protein
BnaC06g20240D	C06	22294222	22296387	2165	SW-23	AT1G78990	GO:0050896;GO:0050794;GO:0050789;GO:0042221;GO:0010033;GO:0071495;GO:0009719;GO:0009735;	HXXXD-type acyl-transferase family protein
BnaC06g21550D	C06	23758343	23762871	4528	SW-24	AT1G17160	-	pfkB-like carbohydrate kinase family protein
BnaC06g21560D	C06	23765212	23768256	3044	SW-24	AT1G33230	-	TMPIT-like protein
BnaC06g21570D	C06	23790669	23792807	2138	SW-24	AT4G10440	GO:0032502;GO:0009555;GO:0048229;GO:0048646;	S-adenosyl-L-methionine-dependent methyltransferases superfamily protein
BnaC06g21580D	C06	23805687	23807119	1432	SW-24	AT1G76870	-	BEST Arabidopsis thaliana protein match is: sequence-specific DNA binding transcription factors (TAIR:AT1G21200.1)
BnaC06g21590D	C06	23808488	23809612	1124	SW-24	AT1G76860	-	Small nuclear ribonucleoprotein family protein
BnaC06g21600D	C06	23809668	23815930	6262	SW-24	AT1G76850	GO:0032502;GO:0008361;GO:0065008;GO:0040007;GO:0090066;GO:0048610;GO:0048589;GO:0000003;GO:0022414;GO:0030154;GO:0035295;	exocyst complex component sec5 (SEC5A)
BnaC06g21610D	C06	23821709	23821870	161	SW-24	-	-	-
BnaC06g21620D	C06	23825989	23827885	1896	SW-24	AT1G76790	-	O-methyltransferase family protein
BnaC06g21630D	C06	23828497	23828910	413	SW-24	AT1G76750	GO:0032502;GO:0048610;GO:0000003;GO:0022414;GO:0030154;GO:0019953;	Protein of unknown function (DUF1278)
BnaC06g21640D	C06	23829982	23830555	573	SW-24	-	-	-
BnaC06g21650D	C06	23830623	23832679	2056	SW-24	AT1G76740	GO:0032502;GO:0000003;GO:0048646;GO:0022414;GO:0009908;GO:0009791;	unknown protein
BnaC06g21660D	C06	23834188	23836029	1841	SW-24	AT1G76730	-	NagB/RpiA/CoA transferase-like superfamily protein
BnaC06g21670D	C06	23840751	23841125	374	SW-24	-	-	-
BnaC06g21680D	C06	23841185	23842677	1492	SW-24	AT1G76660	-	FUNCTIONS IN: molecular_function unknown
BnaC06g21690D	C06	23854503	23855042	539	SW-24	AT1G76650	ath04626;GO:0050896;GO:0009605;GO:0006950;GO:0050794;GO:0050789;GO:0042221;GO:0010033;GO:0071495;GO:0009719;GO:0008152;GO:0009738;GO:0009753;GO:0044238;GO:0009607;GO:0009743;GO:0009723;GO:0009058;	calmodulin-like 38 (CML38)
BnaC06g21700D	C06	23921761	23922463	702	SW-24	AT1G76610	-	Protein of unknown function, DUF617
BnaC06g21710D	C06	23928510	23929893	1383	SW-24	-	-	-
BnaC06g25750D	C06	27410821	27411882	1061	SW-25	AT1G68590	GO:0032502;GO:0008152;GO:0044238;GO:0009058;GO:0009791;	Ribosomal protein PSRP-3/Ycf65
BnaC06g25760D	C06	27411940	27412621	681	SW-25	AT1G68585	-	unknown protein
BnaC06g25770D	C06	27413272	27416342	3070	SW-25	AT1G68580	-	agenet domain-containing protein / bromo-adjacent homology (BAH) domain-containing protein
BnaC06g25780D	C06	27423017	27428173	5156	SW-25	AT1G68570	-	Major facilitator superfamily protein
BnaC06g25790D	C06	27464611	27468568	3957	SW-25	AT1G68560	-	alpha-xylosidase 1 (XYL1)
BnaC06g25800D	C06	27493168	27493881	713	SW-25	AT1G68552	-	conserved peptide upstream open reading frame 53 (CPuORF53)
BnaC06g25810D	C06	27493975	27494928	953	SW-25	AT1G68550	GO:0050794;GO:0050789;GO:0031323;GO:0019222;GO:0008152;GO:0051171;GO:0044238;GO:0006807;GO:0009058;	Integrase-type DNA-binding superfamily protein
BnaC06g25820D	C06	27496498	27496779	281	SW-25	AT1G68540	GO:0032502;GO:0009555;GO:0048229;GO:0008152;GO:0048646;GO:0009058;	NAD(P)-binding Rossmann-fold superfamily protein
BnaC06g25830D	C06	27504194	27506335	2141	SW-25	AT1G68530	GO:0050896;GO:0009605;GO:0006950;GO:0009628;GO:0050789;GO:0042221;GO:0010033;GO:0009266;GO:0032502;GO:0009409;GO:0009416;GO:0009314;GO:0008361;GO:0065008;GO:0040007;GO:0090066;GO:0019222;GO:0048589;GO:0008152;GO:0000003;GO:0022414;GO:0044238;GO:0009607;GO:0009743;GO:0048467;GO:0006952;GO:0009908;GO:0030154;GO:0006807;GO:0009058;GO:0009791;GO:0010817;	3-ketoacyl-CoA synthase 6 (KCS6)
BnaC06g25840D	C06	27539609	27540029	420	SW-25	AT1G68520	GO:0050896;GO:0006950;GO:0050794;GO:0050789;GO:0042221;GO:0010033;GO:0032502;GO:0071495;GO:0009719;GO:0031323;GO:0019222;GO:0016311;GO:0008152;GO:0051246;GO:0032268;GO:0051171;GO:0009753;GO:0044238;GO:0006955;GO:0009751;GO:0031347;GO:0080134;GO:0009607;GO:0050776;GO:0006952;GO:0019220;GO:0051174;GO:0009626;GO:0030154;GO:0006807;GO:0009058;	B-box type zinc finger protein with CCT domain
BnaC06g25850D	C06	27540149	27541543	1394	SW-25	AT1G68520	GO:0050896;GO:0006950;GO:0050794;GO:0050789;GO:0042221;GO:0010033;GO:0032502;GO:0071495;GO:0009719;GO:0031323;GO:0019222;GO:0016311;GO:0008152;GO:0051246;GO:0032268;GO:0051171;GO:0009753;GO:0044238;GO:0006955;GO:0009751;GO:0031347;GO:0080134;GO:0009607;GO:0050776;GO:0006952;GO:0019220;GO:0051174;GO:0009626;GO:0030154;GO:0006807;GO:0009058;	B-box type zinc finger protein with CCT domain
BnaC06g25860D	C06	27560030	27561529	1499	SW-25	AT1G68490	-	unknown protein
BnaC06g25870D	C06	27574142	27575140	998	SW-25	AT1G68460	GO:0065008;GO:0040007;GO:0008152;GO:0044238;GO:0006807;GO:0009058;GO:0006259;GO:0010817;	isopentenyltransferase 1 (IPT1)
BnaC06g25880D	C06	27580763	27581194	431	SW-25	AT1G68430	-	unknown protein
BnaC06g25890D	C06	27581767	27582518	751	SW-25	-	-	-
BnaC06g25900D	C06	27582668	27582982	314	SW-25	-	-	-
BnaC06g25910D	C06	27618564	27619196	632	SW-25	-	-	-
BnaC06g25920D	C06	27619248	27619855	607	SW-25	AT2G30550	GO:0050896;GO:0009605;GO:0006950;GO:0050794;GO:0009628;GO:0050789;GO:0042221;GO:0010033;GO:0071495;GO:0009719;GO:0008152;GO:0009753;GO:0044238;GO:0006955;GO:0009751;GO:0031347;GO:0080134;GO:0050776;GO:0006952;GO:0009626;GO:0009058;	alpha/beta-Hydrolases superfamily protein
BnaC06g25930D	C06	27631834	27634023	2189	SW-25	-	-	-
BnaC06g25940D	C06	27639902	27640951	1049	SW-25	-	-	-
BnaC06g25950D	C06	27652145	27653470	1325	SW-25	AT1G68310	GO:0050794;GO:0050789;GO:0032502;GO:0008152;GO:0044238;GO:0006807;GO:0009058;GO:0006259;	FUNCTIONS IN: vacuolar sorting signal binding
BnaC06g25960D	C06	27654905	27655395	490	SW-25	-	-	-
BnaC06g25970D	C06	27676199	27676748	549	SW-25	AT5G10470	-	kinesin like protein for actin based chloroplast movement 1 (KAC1)
BnaC06g25980D	C06	27682915	27683127	212	SW-25	AT1G68250	-	unknown protein
BnaC06g25990D	C06	27683622	27684275	653	SW-25	AT3G13680	-	F-box and associated interaction domains-containing protein
BnaC06g26000D	C06	27738352	27743795	5443	SW-25	AT1G52950	-	Nucleic acid-binding, OB-fold-like protein
BnaC06g26010D	C06	27746299	27747228	929	SW-25	AT1G68200	GO:0050794;GO:0050789;GO:0031323;GO:0019222;GO:0008152;GO:0051171;GO:0044238;GO:0006807;GO:0009058;	Zinc finger C-x8-C-x5-C-x3-H type family protein
BnaC06g26020D	C06	27748313	27749922	1609	SW-25	AT1G68190	GO:0050794;GO:0050789;GO:0031323;GO:0019222;GO:0008152;GO:0051171;GO:0044238;GO:0006807;GO:0009058;	B-box zinc finger family protein
BnaC06g26030D	C06	27749980	27752603	2623	SW-25	AT1G68185	-	Ubiquitin-like superfamily protein
BnaC06g26040D	C06	27754233	27756033	1800	SW-25	-	-	-
BnaC06g26050D	C06	27758879	27759019	140	SW-25	-	-	-
BnaC06g26060D	C06	27759161	27769008	9847	SW-25	AT3G23420	-	F-box and associated interaction domains-containing protein
BnaC06g26800D	C06	28379774	28380429	655	SW-26	-	-	-
BnaC06g26810D	C06	28381588	28382640	1052	SW-26	-	-	-
BnaC06g26820D	C06	28390689	28391564	875	SW-26	AT1G67330	-	Protein of unknown function (DUF579)
BnaC06g26830D	C06	28396419	28400512	4093	SW-26	AT1G67325	-	Ran BP2/NZF zinc finger-like superfamily protein
BnaC06g26840D	C06	28402247	28402641	394	SW-26	-	-	-
BnaC06g26850D	C06	28406024	28411276	5252	SW-26	AT1G67310	GO:0050794;GO:0050789;GO:0031323;GO:0019222;GO:0008152;GO:0051171;GO:0044238;GO:0006807;GO:0009058;	Calmodulin-binding transcription activator protein with CG-1 and Ankyrin domains
BnaC06g26860D	C06	28423206	28425620	2414	SW-26	AT1G67260	GO:0032502;GO:0000003;GO:0022414;GO:0009908;GO:0009791;	TCP1
BnaC06g26870D	C06	28430009	28431158	1149	SW-26	AT1G67250	-	Proteasome maturation factor UMP1
BnaC06g26880D	C06	28433397	28433661	264	SW-26	AT1G03070	-	Bax inhibitor-1 family protein
BnaC06g26890D	C06	28433734	28433937	203	SW-26	AT3G53810	GO:0050896;GO:0006950;GO:0050794;GO:0050789;GO:0032502;GO:0009555;GO:0016310;GO:0048229;GO:0008152;GO:0044238;GO:0006955;GO:0031347;GO:0080134;GO:0050776;GO:0006952;GO:0009626;	Concanavalin A-like lectin protein kinase family protein
BnaC06g26900D	C06	28434036	28434864	828	SW-26	-	-	-
BnaC06g26910D	C06	28436352	28440230	3878	SW-26	AT1G67220	GO:0050794;GO:0050789;GO:0031323;GO:0019222;GO:0008152;GO:0051171;GO:0044238;GO:0006807;GO:0009058;	histone acetyltransferase of the CBP family 2 (HAC2)
BnaC06g26920D	C06	28456859	28459006	2147	SW-26	AT5G61020	-	evolutionarily conserved C-terminal region 3 (ECT3)
BnaC06g26930D	C06	28459399	28460219	820	SW-26	AT5G45010	-	DSS1 homolog on chromosome V (DSS1(V))
BnaC06g26940D	C06	28463972	28465269	1297	SW-26	AT1G64980	GO:0032502;GO:0008361;GO:0065008;GO:0040007;GO:0090066;GO:0048610;GO:0048589;GO:0000003;GO:0022414;GO:0030154;GO:0035295;	Nucleotide-diphospho-sugar transferases superfamily protein
BnaC06g26950D	C06	28465537	28467100	1563	SW-26	AT1G65000	-	unknown protein
BnaC06g26960D	C06	28467412	28469427	2015	SW-26	AT1G65020	-	FUNCTIONS IN: molecular_function unknown
BnaC06g26970D	C06	28469474	28469545	71	SW-26	-	-	-
BnaC06g26980D	C06	28473382	28478869	5487	SW-26	AT1G65060	GO:0050896;GO:0009628;GO:0042221;GO:0010033;GO:0032502;GO:0009416;GO:0009314;GO:0009555;GO:0048229;GO:0008152;GO:0048646;GO:0044238;GO:0009743;GO:0009058;GO:0009411;	4-coumarate:CoA ligase 3 (4CL3)
BnaC06g26990D	C06	28487080	28487890	810	SW-26	AT1G65290	GO:0050896;GO:0006950;GO:0009628;GO:0009266;GO:0032502;GO:0009409;GO:0008152;GO:0044238;GO:0009058;	mitochondrial acyl carrier protein 2 (mtACP2)
BnaC06g27000D	C06	28502520	28504523	2003	SW-26	AT1G43080	-	Pectin lyase-like superfamily protein
BnaC06g27010D	C06	28507131	28508527	1396	SW-26	AT1G65295	-	unknown protein
BnaC06g27020D	C06	28509025	28512353	3328	SW-26	AT1G65320	-	Cystathionine beta-synthase (CBS) family protein
BnaC06g27030D	C06	28518073	28519284	1211	SW-26	AT1G65410	-	non-intrinsic ABC protein 11 (NAP11)
BnaC06g27040D	C06	28519465	28520082	617	SW-26	AT1G65420	GO:0010196;	NONPHOTOCHEMICAL QUENCHING 7 (NPQ7)
BnaC06g27050D	C06	28522281	28529271	6990	SW-26	AT1G65440	GO:0050896;GO:0009605;GO:0050794;GO:0009628;GO:0050789;GO:0031323;GO:0019222;GO:0008152;GO:0051171;GO:0044238;GO:0006807;GO:0009058;	global transcription factor group B1 (GTB1)
BnaC06g27060D	C06	28537043	28539959	2916	SW-26	AT1G65450	GO:0000003;GO:0022414;GO:0019953;	HXXXD-type acyl-transferase family protein
BnaC06g27070D	C06	28540488	28545264	4776	SW-26	AT1G65470	GO:0050896;GO:0006950;GO:0050794;GO:0050789;GO:0032502;GO:0009555;GO:0031323;GO:0019222;GO:0048229;GO:0008152;GO:0051171;GO:0044238;GO:0051239;GO:0050793;GO:0030154;GO:0006807;GO:0009058;GO:0006259;	FASCIATA 1 (FAS1)
BnaC06g27080D	C06	28545732	28547625	1893	SW-26	AT5G56580	ath04626;GO:0050794;GO:0050789;GO:0016310;GO:0031323;GO:0019222;GO:0008152;GO:0051246;GO:0032268;GO:0051171;GO:0044238;GO:0006807;GO:0009058;GO:0006259;	MAP kinase kinase 6 (MKK6)
BnaC06g27090D	C06	28552966	28555216	2250	SW-26	AT1G65480	GO:0048573;ath04712;	TWIN SISTER OF FT (TSF)
BnaC06g27100D	C06	28564188	28568897	4709	SW-26	AT1G65540	-	LETM1-like protein
BnaC06g30030D	C06	30868619	30869647	1028	SW-27	AT1G68440	GO:0008152;GO:0044238;GO:0006807;GO:0009058;	unknown protein
BnaC06g30040D	C06	30874051	30875809	1758	SW-27	AT1G68470	-	Exostosin family protein
BnaC06g30050D	C06	30893596	30895353	1757	SW-27	AT1G68480	GO:0032502;GO:0000003;GO:0048646;GO:0022414;GO:0048467;GO:0009908;GO:0030154;GO:0009791;	JAGGED (JAG)
BnaC06g30060D	C06	30900942	30901382	440	SW-27	-	-	-
BnaC06g30070D	C06	30906311	30908167	1856	SW-27	AT1G68490	-	unknown protein
BnaC06g30080D	C06	30913146	30913973	827	SW-27	-	-	-
BnaC06g30090D	C06	30927939	30928406	467	SW-27	-	-	-
BnaC06g30100D	C06	30930539	30930878	339	SW-27	AT1G68500	-	unknown protein
BnaC06g30110D	C06	30962735	30964018	1283	SW-27	AT1G68510	-	LOB domain-containing protein 42 (LBD42)
BnaC06g30120D	C06	30964909	30967702	2793	SW-27	AT2G39310	-	jacalin-related lectin 22
BnaC06g30130D	C06	30973416	30974785	1369	SW-27	AT1G68540	GO:0032502;GO:0009555;GO:0048229;GO:0008152;GO:0048646;GO:0009058;	NAD(P)-binding Rossmann-fold superfamily protein
BnaC06g30140D	C06	30976375	30977480	1105	SW-27	AT1G68550	GO:0050794;GO:0050789;GO:0031323;GO:0019222;GO:0008152;GO:0051171;GO:0044238;GO:0006807;GO:0009058;	Integrase-type DNA-binding superfamily protein
BnaC06g30150D	C06	30977568	30978335	767	SW-27	AT1G68552	-	conserved peptide upstream open reading frame 53 (CPuORF53)
BnaC06g30160D	C06	30989528	30993511	3983	SW-27	AT1G68560	-	alpha-xylosidase 1 (XYL1)
BnaC06g30170D	C06	31020804	31021460	656	SW-27	-	-	-
BnaC06g30180D	C06	31035333	31038992	3659	SW-27	AT1G68570	-	Major facilitator superfamily protein
BnaC06g30190D	C06	31040665	31041279	614	SW-27	AT5G62910	-	RING/U-box superfamily protein
BnaC06g30200D	C06	31041562	31042500	938	SW-27	AT5G62950	GO:0008152;GO:0044238;GO:0006807;GO:0009058;	RNA polymerase II, Rpb4, core protein
BnaC06g30210D	C06	31042797	31043183	386	SW-27	AT5G39270	GO:0032502;GO:0008361;GO:0065008;GO:0040007;GO:0090066;GO:0048589;	expansin A22 (EXPA22)
BnaC06g30220D	C06	31044540	31045864	1324	SW-27	AT3G29320	GO:0009266;	Glycosyl transferase, family 35
BnaC06g30230D	C06	31045997	31046484	487	SW-27	AT3G29320	GO:0009266;	Glycosyl transferase, family 35
BnaC06g30240D	C06	31046596	31046790	194	SW-27	AT3G62850	-	zinc finger protein-related
BnaC06g30250D	C06	31052792	31053827	1035	SW-27	AT4G39670	GO:0050896;GO:0006950;GO:0050794;GO:0009628;GO:0050789;GO:0042221;GO:0010033;GO:0009266;GO:0071495;GO:0009719;GO:0008152;GO:0009738;GO:0009753;GO:0006955;GO:0009751;GO:0031347;GO:0080134;GO:0009607;GO:0009743;GO:0050776;GO:0006952;GO:0009626;GO:0009723;GO:0009058;	Glycolipid transfer protein (GLTP) family protein
BnaC06g30260D	C06	31058017	31061730	3713	SW-27	AT1G68580	-	agenet domain-containing protein / bromo-adjacent homology (BAH) domain-containing protein
BnaC06g30270D	C06	31062576	31063009	433	SW-27	AT1G68585	-	unknown protein
BnaC06g30280D	C06	31063125	31063822	697	SW-27	AT1G68590	GO:0032502;GO:0008152;GO:0044238;GO:0009058;GO:0009791;	Ribosomal protein PSRP-3/Ycf65
BnaC06g30290D	C06	31065075	31065666	591	SW-27	-	-	-
BnaC06g30300D	C06	31072683	31073470	787	SW-27	AT1G68630	-	PLAC8 family protein
BnaC06g30310D	C06	31073677	31076425	2748	SW-27	AT1G68640	ath04075;GO:0050896;GO:0006950;GO:0050794;GO:0050789;GO:0042221;GO:0010033;GO:0032502;GO:0031323;GO:0019222;GO:0048580;GO:0008152;GO:0000003;GO:0048646;GO:0051171;GO:0022414;GO:0044238;GO:0009909;GO:0009607;GO:0051239;GO:0050793;GO:0009908;GO:0006807;GO:0009058;GO:0009791;	PERIANTHIA (PAN)
BnaC06g30320D	C06	31088124	31089875	1751	SW-27	AT1G68670	GO:0050896;GO:0050794;GO:0050789;GO:0042221;GO:0010033;GO:0009719;GO:0031323;GO:0019222;GO:0008152;GO:0051171;GO:0044238;GO:0006807;GO:0009058;	myb-like transcription factor family protein
BnaC06g30330D	C06	31104160	31108396	4236	SW-27	AT1G68700	-	Protein kinase superfamily protein
BnaC06g30340D	C06	31108573	31113732	5159	SW-27	AT1G68710	-	ATPase E1-E2 type family protein / haloacid dehalogenase-like hydrolase family protein
BnaC06g30350D	C06	31129767	31130757	990	SW-27	AT1G68725	-	-
BnaC06g30360D	C06	31130822	31131617	795	SW-27	AT1G68730	-	Zim17-type zinc finger protein
BnaC06g30370D	C06	31132336	31136298	3962	SW-27	AT1G68740	GO:0050896;GO:0009605;GO:0006950;GO:0050794;GO:0050789;GO:0031323;GO:0019222;GO:0008152;GO:0051171;GO:0044238;GO:0006807;GO:0009058;	PHO1
BnaC06g30380D	C06	31169406	31171907	2501	SW-27	AT1G69200	GO:0050794;GO:0050789;GO:0031323;GO:0019222;GO:0008152;GO:0051171;GO:0044238;GO:0006807;GO:0009058;	fructokinase-like 2 (FLN2)
BnaC06g30390D	C06	31172040	31172363	323	SW-27	AT1G69210	GO:0032502;GO:0048610;GO:0048229;GO:0000003;GO:0022414;GO:0030154;GO:0019953;	Uncharacterised protein family UPF0090
BnaC06g30400D	C06	31172511	31173663	1152	SW-27	AT1G69220	-	SIK1
BnaC06g30410D	C06	31173893	31177895	4002	SW-27	AT1G69220	-	SIK1
BnaC06g30420D	C06	31183489	31185766	2277	SW-27	AT1G69250	GO:0008152;GO:0044238;GO:0006807;GO:0009058;	Nuclear transport factor 2 (NTF2) family protein with RNA binding (RRM-RBD-RNP motifs) domain
BnaC06g30430D	C06	31197061	31198234	1173	SW-27	AT1G69260	GO:0050896;GO:0009605;GO:0006950;GO:0050794;GO:0009628;GO:0050789;GO:0042221;GO:0010033;GO:0071495;GO:0009719;GO:0031323;GO:0019222;GO:0008152;GO:0009738;GO:0051171;GO:0009753;GO:0044238;GO:0006955;GO:0009751;GO:0031347;GO:0080134;GO:0050776;GO:0006952;GO:0009626;GO:0009723;GO:0006807;GO:0009058;	ABI five binding protein (AFP1)
BnaC06g30440D	C06	31198830	31210846	12016	SW-27	AT1G69270	GO:0050896;GO:0009605;GO:0006950;GO:0050794;GO:0009628;GO:0050789;GO:0042221;GO:0010033;GO:0009266;GO:0032502;GO:0009409;GO:0071495;GO:0009719;GO:0016310;GO:0010035;GO:0008152;GO:0000003;GO:0009738;GO:0009753;GO:0022414;GO:0044238;GO:0006955;GO:0009751;GO:0031347;GO:0080134;GO:0009607;GO:0009743;GO:0050776;GO:0006952;GO:0009626;GO:0009723;GO:0009058;GO:0009791;	receptor-like protein kinase 1 (RPK1)
BnaC06g30450D	C06	31217102	31217732	630	SW-27	AT1G54445	GO:0050832;	LOCATED IN: endomembrane system
BnaC06g30460D	C06	31224981	31226928	1947	SW-27	AT1G69295	-	unknown protein
BnaC06g30470D	C06	31230234	31232196	1962	SW-27	AT1G69295	-	Carbohydrate-binding X8 domain superfamily protein
BnaC06g30480D	C06	31235994	31237775	1781	SW-27	AT1G69310	GO:0006970;GO:0009651;GO:0009414;GO:0050896;GO:0006950;GO:0050794;GO:0009628;GO:0050789;GO:0042221;GO:0031323;GO:0019222;GO:0008152;GO:0051171;GO:0044238;GO:0006807;GO:0009058;	WRKY DNA-binding protein 57 (WRKY57)
BnaC06g30490D	C06	31253923	31256286	2363	SW-27	AT1G69325	-	Remorin family protein
BnaC06g30500D	C06	31256571	31257689	1118	SW-27	AT1G69330	-	RING/U-box superfamily protein
BnaC06g30510D	C06	31257983	31261686	3703	SW-27	AT1G69340	-	appr-1-p processing enzyme family protein
BnaC06g30520D	C06	31261795	31264029	2234	SW-27	AT1G69350	-	Tetratricopeptide repeat (TPR)-like superfamily protein
BnaC06g30530D	C06	31264282	31267717	3435	SW-27	AT1G69360	-	Plant protein of unknown function (DUF863)
BnaC06g30540D	C06	31277935	31279701	1766	SW-27	AT1G69370	GO:0042742;GO:0050896;GO:0006950;GO:0008152;GO:0044238;GO:0009607;GO:0006952;GO:0006807;GO:0009058;	chorismate mutase 3 (CM3)
BnaC06g30550D	C06	31279751	31281694	1943	SW-27	AT1G69380	GO:0050794;GO:0050789;GO:0032502;GO:0040007;GO:0031323;GO:0019222;GO:0048610;GO:0048229;GO:0048589;GO:0008152;GO:0000003;GO:0051171;GO:0022414;GO:0044238;GO:0051239;GO:0050793;GO:0030154;GO:0006807;GO:0009058;GO:0019953;GO:0006259;	Protein of unknown function (DUF155)
BnaC06g30560D	C06	31282009	31283240	1231	SW-27	AT1G69390	GO:0050794;GO:0050789;	homologue of bacterial MinE 1 (MINE1)
BnaC06g30570D	C06	31284632	31285877	1245	SW-27	AT1G69410	GO:0050794;GO:0050789;GO:0031323;GO:0019222;GO:0008152;GO:0051246;GO:0032268;GO:0044238;GO:0009058;	eukaryotic elongation factor 5A-3 (ELF5A-3)
BnaC06g30580D	C06	31294256	31297756	3500	SW-27	AT1G69420	GO:0050789;GO:0032502;GO:0040007;GO:0048589;GO:0051239;GO:0050793;	DHHC-type zinc finger family protein
BnaC06g30590D	C06	31300815	31305746	4931	SW-27	-	-	-
BnaC06g30600D	C06	31305800	31306126	326	SW-27	-	-	-
BnaC06g30610D	C06	31307813	31309252	1439	SW-27	AT1G33590	GO:0080167;GO:0050896;GO:0006950;GO:0050794;GO:0050789;GO:0042221;GO:0010033;GO:0071495;GO:0009719;GO:0031323;GO:0019222;GO:0016311;GO:0008152;GO:0051246;GO:0032268;GO:0051171;GO:0009753;GO:0044238;GO:0006955;GO:0009751;GO:0031347;GO:0080134;GO:0009607;GO:0050776;GO:0006952;GO:0019220;GO:0051174;GO:0009626;GO:0006807;GO:0009058;	Leucine-rich repeat (LRR) family protein
BnaC06g30620D	C06	31317242	31320857	3615	SW-27	AT1G69450	-	Early-responsive to dehydration stress protein (ERD4)
BnaC06g30630D	C06	31324671	31325989	1318	SW-27	AT1G69460	-	emp24/gp25L/p24 family/GOLD family protein
BnaC06g30640D	C06	31326305	31328568	2263	SW-27	AT1G69470	-	unknown protein
BnaC06g30650D	C06	31328995	31332281	3286	SW-27	AT1G69480	-	EXS (ERD1/XPR1/SYG1) family protein
BnaC06g30660D	C06	31334757	31335140	383	SW-27	AT1G69485	-	Ribosomal L32p protein family
BnaC06g30670D	C06	31335345	31336298	953	SW-27	AT1G69430	-	unknown protein
BnaC06g30680D	C06	31342416	31343590	1174	SW-27	AT1G69490	GO:0050896;GO:0006950;GO:0050794;GO:0050789;GO:0032502;GO:0008361;GO:0065008;GO:0040007;GO:0090066;GO:0031323;GO:0019222;GO:0008152;GO:0000003;GO:0051171;GO:0022414;GO:0044238;GO:0006955;GO:0009607;GO:0006952;GO:0009908;GO:0006807;GO:0009058;GO:0009791;	NAC-like, activated by AP3/PI (NAP)
BnaC06g30690D	C06	31344187	31346529	2342	SW-27	AT1G69500	GO:0032502;GO:0009555;GO:0048229;GO:0008152;GO:0048646;GO:0009058;	cytochrome P450, family 704, subfamily B, polypeptide 1 (CYP704B1)
BnaC06g30700D	C06	31348391	31350044	1653	SW-27	AT1G69510	-	cAMP-regulated phosphoprotein 19-related protein
BnaC06g30710D	C06	31350535	31353717	3182	SW-27	AT1G69520	-	domains rearranged methylase 1 (DRM1)
BnaC06g30720D	C06	31355764	31362837	7073	SW-27	AT5G15380	GO:0050832;GO:0050896;GO:0006950;GO:0050794;GO:0050789;GO:0031323;GO:0019222;GO:0008152;GO:0051171;GO:0044238;GO:0009607;GO:0006952;GO:0006807;GO:0009058;GO:0006259;	domains rearranged methylase 1 (DRM1)
BnaC06g30730D	C06	31364272	31365716	1444	SW-27	AT1G69526	-	S-adenosyl-L-methionine-dependent methyltransferases superfamily protein
BnaC06g30740D	C06	31397502	31400618	3116	SW-27	AT1G69523	-	S-adenosyl-L-methionine-dependent methyltransferases superfamily protein
BnaC06g30750D	C06	31401710	31405328	3618	SW-27	-	-	-
BnaC06g30760D	C06	31423528	31425141	1613	SW-27	AT1G69530	GO:0010114;GO:0050896;GO:0050794;GO:0009628;GO:0050789;GO:0042221;GO:0010033;GO:0032502;GO:0009416;GO:0009314;GO:0008361;GO:0065008;GO:0009719;GO:0040007;GO:0090066;GO:0048589;GO:0048646;	expansin A1 (EXPA1)
BnaC06g30770D	C06	31427658	31430220	2562	SW-27	AT1G69540	-	AGAMOUS-like 94 (AGL94)
BnaC06g30780D	C06	31444507	31446008	1501	SW-27	AT3G42170	GO:0032502;GO:0009791;	BED zinc finger
BnaC06g30790D	C06	31457610	31458761	1151	SW-27	AT1G69560	GO:0050794;GO:0050789;GO:0032502;GO:0031323;GO:0019222;GO:0008152;GO:0048646;GO:0051171;GO:0044238;GO:0006807;GO:0009058;	myb domain protein 105 (MYB105)
BnaC06g30800D	C06	31465762	31467140	1378	SW-27	AT1G69780	GO:0050896;GO:0050794;GO:0050789;GO:0042221;GO:0010033;GO:0032502;GO:0031323;GO:0019222;GO:0008152;GO:0000003;GO:0051171;GO:0022414;GO:0044238;GO:0009743;GO:0006807;GO:0009058;GO:0009791;	ATHB13
BnaC06g30810D	C06	31471554	31472496	942	SW-27	AT1G78610	-	mechanosensitive channel of small conductance-like 6 (MSL6)
BnaC06g30820D	C06	31472599	31474058	1459	SW-27	AT1G78600	GO:0010099;GO:0009641;GO:0050896;GO:0006950;GO:0050794;GO:0009628;GO:0050789;GO:0042221;GO:0010033;GO:0032502;GO:0009416;GO:0009314;GO:0071495;GO:0009719;GO:0031323;GO:0019222;GO:0016311;GO:0048580;GO:0008152;GO:0051246;GO:0032268;GO:0051171;GO:0009753;GO:0044238;GO:0006955;GO:0009751;GO:0031347;GO:0080134;GO:0009607;GO:0050776;GO:0051239;GO:0050793;GO:0006952;GO:0019220;GO:0051174;GO:0009626;GO:…	light-regulated zinc finger protein 1 (LZF1)
BnaC06g30830D	C06	31474810	31476753	1943	SW-27	AT1G78590	GO:0008152;GO:0044238;GO:0006807;GO:0009058;	NAD(H) kinase 3 (NADK3)
BnaC06g30840D	C06	31499336	31501127	1791	SW-27	AT1G69790	-	Protein kinase superfamily protein
BnaC06g30850D	C06	31513657	31515100	1443	SW-27	AT1G14400	GO:0050896;GO:0006950;GO:0050789;GO:0032502;GO:0048580;GO:0008152;GO:0000003;GO:0022414;GO:0044238;GO:0009909;GO:0051239;GO:0050793;GO:0009908;GO:0006807;GO:0009058;GO:0009791;GO:0006259;	ubiquitin carrier protein 1 (UBC1)
BnaC06g30860D	C06	31518991	31520748	1757	SW-27	AT1G69800	-	Cystathionine beta-synthase (CBS) protein
BnaC06g30870D	C06	31521132	31523404	2272	SW-27	AT1G69810	GO:0050794;GO:0050789;GO:0031323;GO:0019222;GO:0008152;GO:0051171;GO:0044238;GO:0006807;GO:0009058;	WRKY DNA-binding protein 36 (WRKY36)
BnaC06g30880D	C06	31533505	31538238	4733	SW-27	AT1G69830	-	alpha-amylase-like 3 (AMY3)
BnaC06g30890D	C06	31539583	31541603	2020	SW-27	AT1G69840	-	SPFH/Band 7/PHB domain-containing membrane-associated protein family
BnaC06g30900D	C06	31541877	31546727	4850	SW-27	AT1G69850	GO:0009624;GO:0050896;GO:0050794;GO:0050789;GO:0009607;	nitrate transporter 1:2 (NRT1:2)
BnaC06g30910D	C06	31577407	31579763	2356	SW-27	AT1G69860	-	Major facilitator superfamily protein
BnaC06g30920D	C06	31599633	31604415	4782	SW-27	AT1G69870	-	nitrate transporter 1.7 (NRT1.7)
BnaC06g30930D	C06	31613286	31616591	3305	SW-27	AT1G76490	GO:0050896;GO:0009605;GO:0006950;GO:0050794;GO:0009628;GO:0050789;GO:0019222;GO:0008152;GO:0044238;GO:0006807;GO:0009058;	hydroxy methylglutaryl CoA reductase 1 (HMG1)
BnaC06g30940D	C06	31619603	31620407	804	SW-27	AT1G69880	GO:0050794;GO:0050789;GO:0065008;GO:0008152;GO:0044238;GO:0009058;	thioredoxin H-type 8 (TH8)
BnaC06g30950D	C06	31622801	31623286	485	SW-27	-	-	-
BnaC06g30960D	C06	31631239	31631970	731	SW-27	AT1G69890	-	CONTAINS InterPro DOMAIN/s: Protein of unknown function DUF569 (InterPro:IPR007679), Actin cross-linking (InterPro:IPR008999)
BnaC06g30970D	C06	31636079	31636810	731	SW-27	AT1G69890	-	CONTAINS InterPro DOMAIN/s: Protein of unknown function DUF569 (InterPro:IPR007679), Actin cross-linking (InterPro:IPR008999)
BnaC06g30980D	C06	31642737	31644467	1730	SW-27	AT1G69880	GO:0050794;GO:0050789;GO:0065008;GO:0008152;GO:0044238;GO:0009058;	thioredoxin H-type 8 (TH8)
BnaC06g30990D	C06	31656053	31658294	2241	SW-27	AT1G69890	-	CONTAINS InterPro DOMAIN/s: Protein of unknown function DUF569 (InterPro:IPR007679), Actin cross-linking (InterPro:IPR008999)
BnaC06g31000D	C06	31665763	31667048	1285	SW-27	AT1G69900	-	Actin cross-linking protein
BnaC06g31010D	C06	31668549	31669098	549	SW-27	-	-	-
BnaC06g31020D	C06	31680823	31681920	1097	SW-27	AT1G69920	-	glutathione S-transferase TAU 12 (GSTU12)
BnaC06g31030D	C06	31683577	31684740	1163	SW-27	AT1G69920	-	glutathione S-transferase TAU 12 (GSTU12)
BnaC06g31040D	C06	31689290	31690319	1029	SW-27	AT1G69930	GO:0050896;GO:0009605;GO:0006950;GO:0009628;GO:0042221;GO:0010033;GO:0032502;GO:0008152;GO:0044238;GO:0009607;GO:0051788;GO:0009058;	glutathione S-transferase TAU 11 (GSTU11)
BnaC06g31050D	C06	31694337	31695768	1431	SW-27	AT1G69935	GO:0010100;GO:0050896;GO:0009628;GO:0050789;GO:0032502;GO:0009416;GO:0009314;GO:0048580;GO:0051239;GO:0050793;GO:0009791;	SHORT HYPOCOTYL IN WHITE LIGHT1 (SHW1)
BnaC06g31060D	C06	31695959	31698118	2159	SW-27	AT3G42170	GO:0032502;GO:0009791;	BED zinc finger
BnaC06g31070D	C06	31698214	31700131	1917	SW-27	AT1G69960	-	serine/threonine protein phosphatase 2A (PP2A)
BnaC06g31080D	C06	31718165	31718305	140	SW-27	-	-	-
BnaC06g31090D	C06	31718364	31719566	1202	SW-27	AT1G69970	GO:0050794;GO:0050789;	CLAVATA3/ESR-RELATED 26 (CLE26)
BnaC06g31100D	C06	31730693	31730740	47	SW-27	-	-	-
BnaC06g31110D	C06	31730799	31731875	1076	SW-27	AT1G69970	-	CLAVATA3/ESR-RELATED 26 (CLE26)
BnaC06g31120D	C06	31736840	31738627	1787	SW-27	AT1G69990	-	Leucine-rich repeat protein kinase family protein
BnaC06g31130D	C06	31779040	31779715	675	SW-27	AT1G70040	-	Protein of unknown function (DUF1163)
BnaC06g31140D	C06	31781579	31787672	6093	SW-27	AT1G70060	GO:0050896;GO:0009605;GO:0006950;GO:0050794;GO:0009628;GO:0050789;GO:0009266;GO:0032502;GO:0009409;GO:0009416;GO:0009314;GO:0010048;GO:0031323;GO:0019222;GO:0008152;GO:0000003;GO:0051171;GO:0022414;GO:0044238;GO:0048467;GO:0009908;GO:0006807;GO:0009058;GO:0009791;	SIN3-like 4 (SNL4)
BnaC06g31150D	C06	31787778	31792013	4235	SW-27	AT1G70070	GO:0050789;GO:0032502;GO:0019222;GO:0008152;GO:0000003;GO:0022414;GO:0044238;GO:0006807;GO:0009791;	EMBRYO DEFECTIVE 25 (EMB25)
BnaC06g31160D	C06	31797009	31803240	6231	SW-27	AT1G33612	-	Leucine-rich repeat (LRR) family protein
BnaC06g31170D	C06	31806520	31809202	2682	SW-27	AT1G24180	GO:0009651;GO:0050896;GO:0006950;GO:0009628;GO:0042221;GO:0010033;GO:0010035;GO:0008152;GO:0044238;GO:0009743;GO:0046686;GO:0010038;GO:0006807;	IAA-CONJUGATE-RESISTANT 4 (IAR4)
BnaC06g31180D	C06	31811609	31812760	1151	SW-27	AT1G70090	-	glucosyl transferase family 8 (LGT8)
BnaC06g31190D	C06	31814933	31817562	2629	SW-27	AT1G70100	-	unknown protein
BnaC06g31200D	C06	31817681	31819752	2071	SW-27	AT1G70110	-	Concanavalin A-like lectin protein kinase family protein
BnaC06g31210D	C06	31821018	31821495	477	SW-27	AT1G70120	-	Protein of unknown function (DUF1163)
BnaC06g31220D	C06	31821988	31823756	1768	SW-27	AT1G70130	-	Concanavalin A-like lectin protein kinase family protein
BnaC06g31230D	C06	31823890	31824047	157	SW-27	-	-	-
BnaC06g31240D	C06	31825689	31826177	488	SW-27	AT5G18880	-	RNA-directed DNA polymerase (reverse transcriptase)-related family protein
BnaC06g31250D	C06	31826899	31829229	2330	SW-27	AT1G70140	GO:0050896;GO:0006950;GO:0042221;GO:0010033;GO:0032502;GO:0008361;GO:0065008;GO:0040007;GO:0090066;GO:0048589;GO:0008152;GO:0044238;GO:0006955;GO:0009743;GO:0006952;GO:0006807;	formin 8 (FH8)
BnaC06g31260D	C06	31831073	31833775	2702	SW-27	AT1G70150	-	zinc ion binding
BnaC06g31270D	C06	31835106	31837656	2550	SW-27	AT1G70160	-	unknown protein
BnaC06g31280D	C06	31837853	31838111	258	SW-27	-	-	-
BnaC06g31290D	C06	31838195	31839481	1286	SW-27	AT3G09120	-	Protein of unknown function (DUF674)
BnaC06g31300D	C06	31845343	31846488	1145	SW-27	AT1G70170	GO:2000028;	matrix metalloproteinase (MMP)
BnaC06g31310D	C06	31852841	31856392	3551	SW-27	AT1G70210	GO:0050794;GO:0050789;GO:0032502;GO:0016310;GO:0031323;GO:0019222;GO:0008152;GO:0044238;GO:0019220;GO:0051174;GO:0006807;GO:0009058;GO:0009791;GO:0006259;	CYCLIN D1
BnaC06g31320D	C06	31873585	31875085	1500	SW-27	AT1G70230	-	TRICHOME BIREFRINGENCE-LIKE 27 (TBL27)
BnaC06g31330D	C06	31878574	31884042	5468	SW-27	AT1G70260	-	nodulin MtN21 /EamA-like transporter family protein
BnaC06g31340D	C06	31894158	31896625	2467	SW-27	AT1G70280	GO:0008152;GO:0044238;GO:0006807;GO:0009058;	NHL domain-containing protein
BnaC06g31350D	C06	31900208	31906270	6062	SW-27	AT1G56130	-	Leucine-rich repeat transmembrane protein kinase
BnaC06g31360D	C06	31909214	31909378	164	SW-27	AT1G70300	-	K+ uptake permease 6 (KUP6)
BnaC06g31370D	C06	31909468	31909689	221	SW-27	-	-	-
BnaC06g31380D	C06	31920581	31921051	470	SW-27	-	-	-
BnaC06g31390D	C06	31923496	31924062	566	SW-27	-	-	-
BnaC06g31400D	C06	31925989	31929455	3466	SW-27	AT1G70300	-	K+ uptake permease 6 (KUP6)
BnaC06g31410D	C06	31994116	31994721	605	SW-27	-	-	-
BnaC06g31420D	C06	31998376	31999094	718	SW-27	AT1G70120	-	Protein of unknown function (DUF1163)
BnaC06g31430D	C06	32005577	32006857	1280	SW-27	AT1G70420	GO:0080167;	Protein of unknown function (DUF1645)
BnaC06g31440D	C06	32006970	32007292	322	SW-27	-	-	-
BnaC06g31450D	C06	32020570	32024210	3640	SW-27	AT1G70430	-	Protein kinase superfamily protein
BnaC06g31460D	C06	32024420	32025870	1450	SW-27	AT1G70440	-	similar to RCD one 3 (SRO3)
BnaC06g31470D	C06	32027309	32030387	3078	SW-27	AT1G70460	-	INFLORESCENCE GROWTH INHIBITOR 1 (IGI1)
BnaC06g31480D	C06	32030964	32031482	518	SW-27	AT1G70470	-	unknown protein
BnaC06g31490D	C06	32033593	32033730	137	SW-27	-	-	-
BnaC06g31500D	C06	32034077	32035462	1385	SW-27	AT1G70480	-	Domain of unknown function (DUF220)
BnaC06g31510D	C06	32035626	32037340	1714	SW-27	AT1G70490	-	ADP-ribosylation factor 1 (ARF1)
BnaC06g31520D	C06	32045421	32045595	174	SW-27	-	-	-
BnaC06g31530D	C06	32047030	32051826	4796	SW-27	AT5G42140	GO:0050794;GO:0050789;	Regulator of chromosome condensation (RCC1) family with FYVE zinc finger domain
BnaC06g31540D	C06	32052402	32054445	2043	SW-27	AT1G70500	GO:0050794;GO:0050789;GO:0032502;GO:0008152;GO:0044238;GO:0009058;	Pectin lyase-like superfamily protein
BnaC06g31550D	C06	32063427	32064195	768	SW-27	AT4G23882	-	Heavy metal transport/detoxification superfamily protein
BnaC06g31560D	C06	32067283	32068553	1270	SW-27	AT5G06110	-	DnaJ domain
BnaC06g31570D	C06	32068977	32070368	1391	SW-27	AT3G29670	-	HXXXD-type acyl-transferase family protein
BnaC06g31580D	C06	32072591	32073615	1024	SW-27	AT1G69610	-	FUNCTIONS IN: structural constituent of ribosome
BnaC06g31590D	C06	32074913	32076298	1385	SW-27	AT3G29670	-	HXXXD-type acyl-transferase family protein
BnaC06g31600D	C06	32086124	32087054	930	SW-27	-	-	-
BnaC06g31610D	C06	32105668	32106678	1010	SW-27	AT1G70505	-	unknown protein
BnaC06g31620D	C06	32107546	32108789	1243	SW-27	AT3G29670	-	HXXXD-type acyl-transferase family protein
BnaC06g31630D	C06	32111266	32113220	1954	SW-27	AT3G29670	-	HXXXD-type acyl-transferase family protein
BnaC06g31640D	C06	32113297	32118027	4730	SW-27	-	-	-
BnaC06g31650D	C06	32120164	32122042	1878	SW-27	AT1G70505	-	unknown protein
BnaC06g31660D	C06	32122188	32122388	200	SW-27	AT3G29670	-	HXXXD-type acyl-transferase family protein
BnaC06g31670D	C06	32122460	32122653	193	SW-27	-	-	-
BnaC06g31680D	C06	32123351	32143785	20434	SW-27	AT1G70530	GO:0050896;GO:0006950;GO:0050789;GO:0016310;GO:0008152;GO:0044238;GO:0006955;GO:0031347;GO:0080134;GO:0009607;GO:0006952;	cysteine-rich RLK (RECEPTOR-like protein kinase) 3 (CRK3)
BnaC06g31690D	C06	32148313	32148616	303	SW-27	-	-	-
BnaC06g31700D	C06	32148848	32149102	254	SW-27	AT1G76490	GO:0050896;GO:0009605;GO:0006950;GO:0050794;GO:0009628;GO:0050789;GO:0019222;GO:0008152;GO:0044238;GO:0006807;GO:0009058;	hydroxy methylglutaryl CoA reductase 1 (HMG1)
BnaC06g31710D	C06	32149265	32149547	282	SW-27	-	-	-
BnaC06g31720D	C06	32158201	32161065	2864	SW-27	AT1G70550	GO:0050896;GO:0050794;GO:0050789;GO:0042221;GO:0010033;GO:0071495;GO:0009719;GO:0008152;GO:0044238;GO:0009058;GO:0009735;	Protein of Unknown Function (DUF239)
BnaC06g31730D	C06	32162457	32162839	382	SW-27	-	-	-
BnaC06g31740D	C06	32171643	32173037	1394	SW-27	-	-	-
BnaC06g31750D	C06	32205320	32205690	370	SW-27	AT3G01329	-	ECA1-like gametogenesis related family protein
BnaC06g31760D	C06	32208508	32210621	2113	SW-27	AT1G70650	-	Ran BP2/NZF zinc finger-like superfamily protein
BnaC06g31770D	C06	32214352	32216229	1877	SW-27	AT1G70680	-	Caleosin-related family protein
BnaC06g31780D	C06	32220855	32221043	188	SW-27	AT5G04790	-	unknown protein
BnaC06g31790D	C06	32225791	32226969	1178	SW-27	-	-	-
BnaC06g31800D	C06	32229008	32230773	1765	SW-27	AT1G70690	GO:0042742;GO:0051707;	HOPW1-1-INDUCED GENE1 (HWI1)
BnaC06g31810D	C06	32231881	32233413	1532	SW-27	AT3G62260	-	Protein phosphatase 2C family protein
BnaC06g31820D	C06	32237895	32238146	251	SW-27	-	-	-
BnaC06g31830D	C06	32241976	32244436	2460	SW-27	AT1G70700	ath04075;GO:0050896;GO:0009605;GO:0006950;GO:0050794;GO:0050789;GO:0042221;GO:0010033;GO:0071495;GO:0009719;GO:0008152;GO:0009753;GO:0044238;GO:0009607;GO:0009058;	TIFY7
BnaC06g31840D	C06	32247343	32248393	1050	SW-27	AT4G01270	-	RING/U-box superfamily protein
BnaC06g31850D	C06	32248612	32250264	1652	SW-27	-	-	-
BnaC06g31860D	C06	32253649	32254497	848	SW-27	-	-	-
BnaC06g31870D	C06	32255845	32259975	4130	SW-27	AT1G70710	-	glycosyl hydrolase 9B1 (GH9B1)
BnaC06g31880D	C06	32266136	32268279	2143	SW-27	AT1G70740	-	Protein kinase superfamily protein
BnaC06g31890D	C06	32280464	32284092	3628	SW-27	-	-	Protein of unknown function, DUF593
BnaC06g31900D	C06	32287591	32288497	906	SW-27	-	-	CHLORORESPIRATORY REDUCTION 23 (CRR23)
BnaC06g38270D	C06	35901092	35902485	1393	SW-28	AT1G77670	GO:0008152;GO:0044238;GO:0006807;GO:0009058;	Pyridoxal phosphate (PLP)-dependent transferases superfamily protein
BnaC06g38280D	C06	35914131	35914741	610	SW-28	AT1G77720	GO:0050896;GO:0006950;GO:0050794;GO:0050789;GO:0042221;GO:0010033;GO:0032502;GO:0065008;GO:0016310;GO:0031323;GO:0019222;GO:0048580;GO:0008152;GO:0000003;GO:0048646;GO:0051171;GO:0022414;GO:0044238;GO:0006955;GO:0009909;GO:0009607;GO:0051239;GO:0050793;GO:0006952;GO:0009908;GO:0006807;GO:0009058;GO:0009791;GO:0006259;	putative protein kinase 1 (PPK1)
BnaC06g38290D	C06	35914913	35916043	1130	SW-28	AT1G77750	GO:0008152;GO:0044238;GO:0006807;GO:0009058;	Ribosomal protein S13/S18 family
BnaC06g38300D	C06	35923408	35926713	3305	SW-28	AT1G77760	GO:0050896;GO:0009628;GO:0009416;GO:0009314;GO:0008152;GO:0006807;GO:0009058;	nitrate reductase 1 (NIA1)
BnaC06g38310D	C06	35935372	35936487	1115	SW-28	AT1G77765	-	unknown protein
BnaC06g38320D	C06	35936816	35938952	2136	SW-28	AT1G77770	-	FUNCTIONS IN: zinc ion binding
BnaC06g38330D	C06	35941034	35948045	7011	SW-28	AT1G77800	-	PHD finger family protein
BnaC06g38340D	C06	35948570	35950874	2304	SW-28	AT1G77810	-	Galactosyltransferase family protein
BnaC06g38350D	C06	35952660	35954455	1795	SW-28	AT1G77840	GO:0050794;GO:0050789;GO:0031323;GO:0019222;GO:0008152;GO:0051246;GO:0032268;GO:0044238;GO:0009058;	Translation initiation factor IF2/IF5
BnaC06g38360D	C06	35956984	35960013	3029	SW-28	AT1G77850	GO:0050896;GO:0050794;GO:0050789;GO:0042221;GO:0010033;GO:0032502;GO:0071495;GO:0009555;GO:0009719;GO:0031323;GO:0019222;GO:0048229;GO:0008152;GO:0051171;GO:0044238;GO:0006807;GO:0009058;	auxin response factor 17 (ARF17)
BnaC06g38370D	C06	35962035	35963153	1118	SW-28	AT1G77855	-	unknown protein
BnaC06g38380D	C06	35969186	35971067	1881	SW-28	AT1G77860	-	KOMPEITO (KOM)
BnaC06g38390D	C06	35973866	35976758	2892	SW-28	AT1G79520	-	Cation efflux family protein
BnaC06g38400D	C06	35982495	35982856	361	SW-28	-	-	-
BnaC06g38410D	C06	35997462	36000487	3025	SW-28	AT1G77890	-	DNA-directed RNA polymerase II protein
BnaC06g38420D	C06	36001318	36004617	3299	SW-28	AT1G77890	-	DNA-directed RNA polymerase II protein
BnaC06g38430D	C06	36004772	36010011	5239	SW-28	AT1G77920	GO:0042742;ath04075;GO:0050896;GO:0006950;GO:0050794;GO:0050789;GO:0042221;GO:0010033;GO:0031323;GO:0019222;GO:0008152;GO:0051171;GO:0044238;GO:0009607;GO:0006952;GO:0006807;GO:0009058;	bZIP transcription factor family protein
BnaC06g38440D	C06	36010534	36011611	1077	SW-28	AT1G77940	-	Ribosomal protein L7Ae/L30e/S12e/Gadd45 family protein
BnaC06g38450D	C06	36015532	36019561	4029	SW-28	AT1G77950	GO:0050896;GO:0050794;GO:0050789;GO:0042221;GO:0010033;GO:0071495;GO:0009719;GO:0031323;GO:0019222;GO:0008152;GO:0051171;GO:0044238;GO:0006807;GO:0009058;	AGAMOUS-like 67 (AGL67)
BnaC06g38460D	C06	36027609	36031344	3735	SW-28	AT1G77980	GO:0050794;GO:0050789;GO:0032502;GO:0008361;GO:0065008;GO:0009555;GO:0040007;GO:0090066;GO:0031323;GO:0019222;GO:0048610;GO:0048229;GO:0048589;GO:0008152;GO:0000003;GO:0048646;GO:0051171;GO:0022414;GO:0044238;GO:0030154;GO:0006807;GO:0009058;GO:0035295;	AGAMOUS-like 66 (AGL66)
BnaC06g38470D	C06	36033318	36037703	4385	SW-28	AT1G77990	-	AST56
BnaC07g08900D	C07	14080894	14083166	2272	SW-29	AT1G30480	GO:0050896;GO:0006950;GO:0050794;GO:0009628;GO:0050789;GO:0032502;GO:0009314;GO:0031323;GO:0019222;GO:0048610;GO:0048229;GO:0008152;GO:0000003;GO:0051171;GO:0022414;GO:0044238;GO:0030154;GO:0006807;GO:0009058;GO:0019953;GO:0006259;	DNA-DAMAGE-REPAIR/TOLERATION PROTEIN 111 (DRT111)
BnaC07g08910D	C07	14086223	14087565	1342	SW-29	AT1G30475	-	FUNCTIONS IN: molecular_function unknown
BnaC07g08920D	C07	14088341	14095078	6737	SW-29	AT1G30470	-	SIT4 phosphatase-associated family protein
BnaC07g08930D	C07	14104154	14108412	4258	SW-29	AT1G30460	GO:0050896;GO:0006950;GO:0042221;GO:0008152;GO:0044238;GO:0006807;	cleavage and polyadenylation specificity factor 30 (CPSF30)
BnaC07g08940D	C07	14109031	14114690	5659	SW-29	AT1G30450	-	cation-chloride co-transporter 1 (CCC1)
BnaC07g08950D	C07	14121664	14123319	1655	SW-29	-	-	-
BnaC07g08960D	C07	14133661	14141585	7924	SW-29	AT1G30420	-	multidrug resistance-associated protein 13 (MRP13)
BnaC07g08970D	C07	14147730	14148844	1114	SW-29	AT1G30780	-	F-box and associated interaction domains-containing protein
BnaC07g08980D	C07	14148900	14149030	130	SW-29	-	-	-
BnaC07g08990D	C07	14158767	14160934	2167	SW-29	AT4G11080	-	HMG (high mobility group) box protein
BnaC07g09000D	C07	14170166	14171411	1245	SW-29	AT1G22930	-	T-complex protein 11
BnaC07g09010D	C07	14172737	14174314	1577	SW-29	-	-	-
BnaC07g09020D	C07	14191865	14192972	1107	SW-29	AT2G27820	GO:0010244;GO:0050896;GO:0009605;GO:0006950;GO:0009628;GO:0009266;GO:0032502;GO:0009409;GO:0009416;GO:0009314;GO:0010048;GO:0008152;GO:0000003;GO:0022414;GO:0044238;GO:0048467;GO:0009908;GO:0006807;GO:0009058;GO:0009791;	prephenate dehydratase 1 (PD1)
BnaC07g09030D	C07	14193856	14195775	1919	SW-29	AT4G00270	GO:0050794;GO:0050789;GO:0031323;GO:0019222;GO:0008152;GO:0051171;GO:0044238;GO:0006807;GO:0009058;	DNA-binding storekeeper protein-related transcriptional regulator
BnaC07g09040D	C07	14195843	14196377	534	SW-29	AT2G36340	GO:0050794;GO:0050789;GO:0031323;GO:0019222;GO:0008152;GO:0051171;GO:0044238;GO:0006807;GO:0009058;	DNA-binding storekeeper protein-related transcriptional regulator
BnaC07g09050D	C07	14196431	14197292	861	SW-29	-	-	-
BnaC07g10850D	C07	16594354	16594551	197	SW-30	AT1G68170	GO:0050794;GO:0050789;GO:0031323;GO:0019222;GO:0008152;GO:0051171;GO:0044238;GO:0006807;GO:0009058;	nodulin MtN21 /EamA-like transporter family protein
BnaC07g10860D	C07	16596426	16597022	596	SW-30	AT4G16830	GO:0071470;GO:0071472;	Hyaluronan / mRNA binding family
BnaC07g10870D	C07	16610592	16611737	1145	SW-30	AT1G25240	-	ENTH/VHS/GAT family protein
BnaC07g10880D	C07	16630139	16631825	1686	SW-30	AT1G25230	-	Calcineurin-like metallo-phosphoesterase superfamily protein
BnaC07g10890D	C07	16631925	16638469	6544	SW-30	AT1G25155	-	Glutamine amidotransferase type 1 family protein
BnaC07g12390D	C07	17906040	17906252	212	SW-31	-	-	-
BnaC07g12400D	C07	17906428	17906739	311	SW-31	-	-	-
BnaC07g12410D	C07	17907109	17907642	533	SW-31	-	-	-
BnaC07g12420D	C07	17908115	17909340	1225	SW-31	AT1G26740	-	Ribosomal L32p protein family
BnaC07g12430D	C07	17909601	17911098	1497	SW-31	AT1G26750	-	unknown protein
BnaC07g12440D	C07	17911944	17915909	3965	SW-31	AT1G26796	-	Plant self-incompatibility protein S1 family
BnaC07g12450D	C07	17925475	17926566	1091	SW-31	-	-	-
BnaC07g12460D	C07	17930602	17931426	824	SW-31	AT1G26800	-	RING/U-box superfamily protein
BnaC07g12470D	C07	17931629	17933658	2029	SW-31	AT1G26810	-	galactosyltransferase1 (GALT1)
BnaC07g12480D	C07	17933709	17934506	797	SW-31	AT1G26810	-	galactosyltransferase1 (GALT1)
BnaC07g12490D	C07	17956824	17957737	913	SW-31	-	-	-
BnaC07g12500D	C07	17964442	17965745	1303	SW-31	AT1G26820	GO:0032502;	ribonuclease 3 (RNS3)
BnaC07g12510D	C07	17969209	17969792	583	SW-31	AT2G16430	-	purple acid phosphatase 10 (PAP10)
BnaC07g13090D	C07	18572682	18572855	173	SW-32	-	-	-
BnaC07g13100D	C07	18591406	18591603	197	SW-32	-	-	-
BnaC07g13110D	C07	18603703	18605366	1663	SW-32	AT1G23420	GO:0032502;GO:0000003;GO:0022414;GO:0048467;GO:0009908;GO:0009791;	INNER NO OUTER (INO)
BnaC07g13120D	C07	18607414	18607884	470	SW-32	AT1G23410	GO:0050794;GO:0050789;GO:0031323;GO:0019222;GO:0008152;GO:0051171;GO:0044238;GO:0006807;GO:0009058;	Ribosomal protein S27a / Ubiquitin family protein
BnaC07g13130D	C07	18615301	18615798	497	SW-32	AT1G23350	GO:0032502;GO:0008361;GO:0065008;GO:0040007;GO:0090066;GO:0048610;GO:0048589;GO:0000003;GO:0022414;GO:0030154;GO:0035295;	Plant invertase/pectin methylesterase inhibitor superfamily protein
BnaC07g13140D	C07	18633661	18638338	4677	SW-32	AT1G23310	GO:0001666;GO:0050896;GO:0006950;GO:0009628;GO:0042221;GO:0010033;GO:0010035;GO:0008152;GO:0044238;GO:0009743;GO:0006807;GO:0009058;	glutamate:glyoxylate aminotransferase (GGT1)
BnaC07g13150D	C07	18639223	18639895	672	SW-32	AT1G23290	GO:0032502;GO:0008152;GO:0000003;GO:0022414;GO:0044238;GO:0009908;GO:0009058;GO:0009791;	RPL27AB
BnaC07g13160D	C07	18640898	18642272	1374	SW-32	AT1G23260	GO:0050896;GO:0006950;GO:0008152;GO:0044238;GO:0006807;GO:0006259;	MMS ZWEI homologue 1 (MMZ1)
BnaC07g13170D	C07	18643169	18644749	1580	SW-32	AT1G23250	-	Caleosin-related family protein
BnaC07g13180D	C07	18645184	18652468	7284	SW-32	AT1G23230	-	FUNCTIONS IN: molecular_function unknown
BnaC07g13190D	C07	18652654	18654519	1865	SW-32	AT1G23220	-	Dynein light chain type 1 family protein
BnaC07g18390D	C07	25070810	25072420	1610	SW-33	AT5G45390	GO:0050794;GO:0050789;GO:0032502;GO:0031323;GO:0019222;GO:0016311;GO:0008152;GO:0051246;GO:0032268;GO:0051171;GO:0044238;GO:0051239;GO:0050793;GO:0019220;GO:0051174;GO:0006807;GO:0009058;	CLP protease P4 (CLPP4)
BnaC07g18400D	C07	25082467	25083609	1142	SW-33	AT5G45420	GO:0032502;GO:0008361;GO:0065008;GO:0040007;GO:0090066;GO:0048589;GO:0030154;	Duplicated homeodomain-like superfamily protein
BnaC07g18410D	C07	25085313	25088032	2719	SW-33	AT5G45430	GO:0050794;GO:0050789;GO:0016310;GO:0031323;GO:0019222;GO:0008152;GO:0051246;GO:0032268;GO:0044238;GO:0009058;	Protein kinase superfamily protein
BnaC07g18420D	C07	25089341	25090183	842	SW-33	-	-	-
BnaC07g18430D	C07	25102259	25104179	1920	SW-33	AT5G45490	-	P-loop containing nucleoside triphosphate hydrolases superfamily protein
BnaC07g18440D	C07	25104520	25107301	2781	SW-33	AT5G45500	-	RNI-like superfamily protein
BnaC07g18450D	C07	25118186	25118407	221	SW-33	-	-	-
BnaC07g18460D	C07	25121525	25123653	2128	SW-33	AT4G19050	-	NB-ARC domain-containing disease resistance protein
BnaC07g18470D	C07	25123734	25126358	2624	SW-33	AT5G45510	-	Leucine-rich repeat (LRR) family protein
BnaC07g18480D	C07	25126439	25130824	4385	SW-33	AT5G45520	-	Leucine-rich repeat (LRR) family protein
BnaC07g18490D	C07	25134960	25141888	6928	SW-33	AT5G45530	-	Protein of unknown function (DUF594)
BnaC07g18500D	C07	25145262	25145814	552	SW-33	AT5G45530	-	Protein of unknown function (DUF594)
BnaC07g18510D	C07	25147247	25149622	2375	SW-33	AT5G45540	-	Protein of unknown function (DUF594)
BnaC07g18520D	C07	25179396	25180928	1532	SW-33	AT5G45580	GO:0050794;GO:0050789;GO:0031323;GO:0019222;GO:0008152;GO:0051171;GO:0044238;GO:0006807;GO:0009058;	Homeodomain-like superfamily protein
BnaC07g28650D	C07	33719246	33720501	1255	SW-34	AT5G26640	-	anaphase-promoting complex/cyclosome 11 (APC11)
BnaC07g28660D	C07	33720571	33721189	618	SW-34	AT3G05890	GO:0009409;	RARE-COLD-INDUCIBLE 2A (RCI2A)
BnaC07g28670D	C07	33726076	33727203	1127	SW-34	AT5G26580	-	AGAMOUS-like 38 (AGL38)
BnaC07g28680D	C07	33744069	33745670	1601	SW-34	AT5G26660	GO:0050794;GO:0050789;GO:0031323;GO:0019222;GO:0008152;GO:0051171;GO:0044238;GO:0006807;GO:0009058;	myb domain protein 86 (MYB86)
BnaC07g28690D	C07	33755418	33758001	2583	SW-34	AT5G26670	-	Pectinacetylesterase family protein
BnaC07g28700D	C07	33760265	33764146	3881	SW-34	AT5G26680	GO:0050896;GO:0006950;GO:0032502;GO:0008152;GO:0000003;GO:0022414;GO:0044238;GO:0006807;GO:0009791;GO:0006259;	5'-3' exonuclease family protein
BnaC07g28710D	C07	33764330	33765019	689	SW-34	AT5G26690	-	Heavy metal transport/detoxification superfamily protein
BnaC07g28720D	C07	33769641	33771006	1365	SW-34	AT5G26700	-	RmlC-like cupins superfamily protein
BnaC07g28730D	C07	33774158	33775787	1629	SW-34	AT5G56900	GO:0008152;GO:0044238;GO:0006807;	CwfJ-like family protein / zinc finger (CCCH-type) family protein
BnaC07g28740D	C07	33775960	33776135	175	SW-34	-	-	-
BnaC07g28750D	C07	33776196	33776288	92	SW-34	-	-	-
BnaC07g28760D	C07	33777628	33778035	407	SW-34	AT5G26720	GO:0050896;GO:0006950;GO:0009628;GO:0009266;GO:0032502;GO:0009409;GO:0010048;GO:0008361;GO:0065008;GO:0040007;GO:0090066;GO:0048610;GO:0048589;GO:0000003;GO:0022414;GO:0030154;GO:0035295;	unknown protein
BnaC07g28770D	C07	33778898	33781829	2931	SW-34	AT5G26730	-	Fasciclin-like arabinogalactan family protein
BnaC07g28780D	C07	33783163	33783462	299	SW-34	AT5G26731	-	unknown protein
BnaC07g28790D	C07	33784361	33787134	2773	SW-34	AT5G26740	-	Protein of unknown function (DUF300)
BnaC07g28800D	C07	33790860	33794560	3700	SW-34	AT5G26742	GO:0032502;GO:0000003;GO:0022414;GO:0009791;	embryo defective 1138 (emb1138)
BnaC07g28810D	C07	33794729	33794965	236	SW-34	AT5G26717	-	Putative membrane lipoprotein
BnaC07g28820D	C07	33803631	33803867	236	SW-34	AT5G26717	-	Putative membrane lipoprotein
BnaC07g28830D	C07	33805837	33808547	2710	SW-34	AT5G26667	GO:0016310;GO:0008152;GO:0044238;GO:0006807;	PYR6
BnaC07g28840D	C07	33809154	33809364	210	SW-34	AT2G01570	GO:0010218;ath04075;GO:0050896;GO:0006950;GO:0050794;GO:0009628;GO:0050789;GO:0042221;GO:0010033;GO:0009266;GO:0032502;GO:0009416;GO:0009314;GO:0071495;GO:0009719;GO:0031323;GO:0019222;GO:0010035;GO:0048580;GO:0008152;GO:0051246;GO:0000003;GO:0051171;GO:0009753;GO:0022414;GO:0044238;GO:0009751;GO:0051239;GO:0050793;GO:0046686;GO:0010038;GO:0009723;GO:0009908;GO:0006807;GO:0009058;GO:0009791;	REPRESSOR OF GA1-3 1 (RGA1)
BnaC07g28850D	C07	33810125	33810852	727	SW-34	AT5G26594	GO:0050794;GO:0050789;GO:0031323;GO:0019222;GO:0008152;GO:0051171;GO:0044238;GO:0006807;GO:0009058;	response regulator 24 (RR24)
BnaC07g28860D	C07	33813646	33816924	3278	SW-34	AT5G26340	GO:0009651;GO:0009414;	MSS1
BnaC07g28870D	C07	33836853	33838686	1833	SW-34	AT5G26320	-	TRAF-like family protein
BnaC07g29110D	C07	34013009	34015111	2102	SW-35	-	-	-
BnaC07g29120D	C07	34027253	34029355	2102	SW-35	-	-	-
BnaC07g29130D	C07	34031415	34033697	2282	SW-35	AT3G14040	-	Pectin lyase-like superfamily protein
BnaC07g29140D	C07	34039831	34042691	2860	SW-35	AT5G25620	-	YUCCA6 (YUC6)
BnaC07g29150D	C07	34063047	34065389	2342	SW-35	AT5G25610	GO:0009269;GO:0009651;	RESPONSIVE TO DESSICATION 22 (RD22)
BnaC07g29160D	C07	34066231	34069167	2936	SW-35	AT5G25590	GO:0050794;GO:0050789;GO:0032502;GO:0031323;GO:0019222;GO:0048580;GO:0008152;GO:0000003;GO:0048646;GO:0051171;GO:0022414;GO:0044238;GO:0009909;GO:0051239;GO:0050793;GO:0009908;GO:0006807;GO:0009058;GO:0009791;GO:0006259;	INVOLVED IN: N-terminal protein myristoylation
BnaC07g29170D	C07	34069443	34072135	2692	SW-35	AT5G25580	GO:0050794;GO:0050789;GO:0032502;GO:0031323;GO:0019222;GO:0048580;GO:0008152;GO:0000003;GO:0051171;GO:0022414;GO:0044238;GO:0009909;GO:0051239;GO:0050793;GO:0009908;GO:0006807;GO:0009058;GO:0009791;GO:0006259;	BEST Arabidopsis thaliana protein match is: DDT domain superfamily (TAIR:AT1G18950.1)
BnaC07g29180D	C07	34072625	34075228	2603	SW-35	AT5G25570	-	unknown protein
BnaC07g29190D	C07	34076108	34077361	1253	SW-35	AT5G25550	-	Leucine-rich repeat (LRR) family protein
BnaC07g29200D	C07	34079575	34080997	1422	SW-35	AT5G25540	-	CTC-interacting domain 6 (CID6)
BnaC07g29210D	C07	34081408	34082748	1340	SW-35	AT5G25530	-	DNAJ heat shock family protein
BnaC07g29220D	C07	34082935	34087426	4491	SW-35	AT5G25520	GO:0008152;GO:0044238;GO:0006807;GO:0009058;	SPOC domain / Transcription elongation factor S-II protein
BnaC07g29230D	C07	34088099	34089666	1567	SW-35	AT5G25510	GO:0050794;GO:0050789;	Protein phosphatase 2A regulatory B subunit family protein
BnaC07g29240D	C07	34089861	34091114	1253	SW-35	AT5G25500	-	unknown protein
BnaC07g29250D	C07	34095628	34096039	411	SW-35	AT5G25490	-	Ran BP2/NZF zinc finger-like superfamily protein
BnaC07g29260D	C07	34107051	34109518	2467	SW-35	AT5G25480	GO:0050789;GO:0019222;GO:0008152;GO:0044238;GO:0006807;GO:0006259;	DNA methyltransferase-2 (DNMT2)
BnaC07g29270D	C07	34109658	34111677	2019	SW-35	AT5G25475	-	AP2/B3-like transcriptional factor family protein
BnaC07g29280D	C07	34112022	34113646	1624	SW-35	AT5G25460	GO:0080167;GO:0032502;	Protein of unknown function, DUF642
BnaC07g29290D	C07	34113752	34114409	657	SW-35	-	-	-
BnaC07g29300D	C07	34116296	34119272	2976	SW-35	AT1G70600	-	Ribosomal protein L18e/L15 superfamily protein
BnaC07g29310D	C07	34121276	34123363	2087	SW-35	AT3G48020	-	unknown protein
BnaC07g29320D	C07	34131124	34131812	688	SW-35	AT5G25470	GO:0050794;GO:0050789;GO:0031323;GO:0019222;GO:0008152;GO:0051171;GO:0044238;GO:0006807;GO:0009058;	AP2/B3-like transcriptional factor family protein
BnaC07g29330D	C07	34132153	34134502	2349	SW-35	AT5G25460	GO:0080167;GO:0032502;	Protein of unknown function, DUF642
BnaC07g29340D	C07	34137046	34140090	3044	SW-35	AT5G25430	-	HCO3- transporter family
BnaC07g29350D	C07	34141728	34144704	2976	SW-35	AT5G25420	-	Xanthine/uracil permease family protein
BnaC07g29360D	C07	34145276	34146316	1040	SW-35	AT5G25400	GO:0032502;GO:0009555;GO:0048229;GO:0048646;	Nucleotide-sugar transporter family protein
BnaC07g29370D	C07	34150620	34152266	1646	SW-35	AT5G25390	GO:0050794;GO:0050789;GO:0031323;GO:0019222;GO:0008152;GO:0051171;GO:0044238;GO:0006807;GO:0009058;	shine2 (SHN2)
BnaC08g02280D	C08	1721856	1724516	2660	SW-36	AT1G07530	GO:0050896;GO:0050794;GO:0050789;GO:0042221;GO:0031323;GO:0019222;GO:0008152;GO:0051171;GO:0044238;GO:0006807;GO:0009058;	SCARECROW-like 14 (SCL14)
BnaC08g02290D	C08	1725892	1728212	2320	SW-36	AT1G07540	-	TRF-like 2 (TRFL2)
BnaC08g02300D	C08	1729099	1730432	1333	SW-36	AT4G05460	-	RNI-like superfamily protein
BnaC08g02310D	C08	1743947	1744631	684	SW-36	AT1G07820	-	Histone superfamily protein
BnaC08g02320D	C08	1745603	1746149	546	SW-36	AT1G07860	-	BEST Arabidopsis thaliana protein match is: Protein kinase superfamily protein (TAIR:AT1G07870.2)
BnaC08g02330D	C08	1746736	1748974	2238	SW-36	AT1G07870	-	Protein kinase superfamily protein
BnaC08g02340D	C08	1767893	1769747	1854	SW-36	AT1G07890	GO:0009408;GO:0009651;GO:0050896;GO:0006950;GO:0009628;GO:0042221;GO:0010033;GO:0009266;GO:0032502;GO:0009416;GO:0009314;GO:0010035;GO:0008152;GO:0000003;GO:0022414;GO:0044238;GO:0009607;GO:0046686;GO:0010038;GO:0051788;GO:0006807;GO:0009058;GO:0009791;	ascorbate peroxidase 1 (APX1)
BnaC08g02350D	C08	1780510	1781212	702	SW-36	-	-	-
BnaC08g02360D	C08	1785288	1790372	5084	SW-36	AT1G08005	-	SIT4 phosphatase-associated family protein
BnaC08g02370D	C08	1790607	1791896	1289	SW-36	AT1G08010	GO:0050794;GO:0050789;GO:0031323;GO:0019222;GO:0008152;GO:0051171;GO:0044238;GO:0006807;GO:0009058;	GATA transcription factor 11 (GATA11)
BnaC08g02380D	C08	1792802	1795409	2607	SW-36	AT1G08030	GO:0050896;GO:0006950;GO:0050794;GO:0050789;GO:0042221;GO:0010033;GO:0032502;GO:0009719;GO:0040007;GO:0019222;GO:0048589;GO:0008152;GO:0044238;GO:0006955;GO:0051239;GO:0050793;GO:0006952;GO:0030154;GO:0009058;	tyrosylprotein sulfotransferase (TPST)
BnaC08g02390D	C08	1795761	1798958	3197	SW-36	AT1G08030	GO:0050896;GO:0006950;GO:0050794;GO:0050789;GO:0042221;GO:0010033;GO:0032502;GO:0009719;GO:0040007;GO:0019222;GO:0048589;GO:0008152;GO:0044238;GO:0006955;GO:0051239;GO:0050793;GO:0006952;GO:0030154;GO:0009058;	tyrosylprotein sulfotransferase (TPST)
BnaC08g02400D	C08	1821385	1821738	353	SW-36	AT1G08035	-	unknown protein
BnaC08g02410D	C08	1822308	1824346	2038	SW-36	AT1G08050	GO:0050896;GO:0006950;GO:0050794;GO:0009628;GO:0050789;GO:0042221;GO:0010033;GO:0009266;GO:0009409;GO:0071495;GO:0065008;GO:0009719;GO:0008152;GO:0009738;GO:0009753;GO:0044238;GO:0006955;GO:0009751;GO:0031347;GO:0080134;GO:0009607;GO:0050776;GO:0006952;GO:0009626;GO:0006807;GO:0009058;GO:0010817;	Zinc finger (C3HC4-type RING finger) family protein
BnaC08g02420D	C08	1842966	1843178	212	SW-36	-	-	-
BnaC08g02430D	C08	1849150	1851133	1983	SW-36	AT1G08100	-	nitrate transporter 2:1 (NRT2:1)
BnaC08g02440D	C08	1859195	1859957	762	SW-36	AT1G08160	-	Late embryogenesis abundant (LEA) hydroxyproline-rich glycoprotein family
BnaC08g02570D	C08	1983270	1984409	1139	SW-37	AT1G49860	GO:0050896;GO:0006950;GO:0050794;GO:0050789;GO:0042221;GO:0010033;GO:0032502;GO:0040007;GO:0031323;GO:0019222;GO:0048589;GO:0008152;GO:0006955;GO:0009751;GO:0009607;GO:0006952;GO:0030154;GO:0009791;	glutathione S-transferase (class phi) 14 (GSTF14)
BnaC08g02580D	C08	1997985	1999092	1107	SW-37	-	-	-
BnaC08g02590D	C08	2028530	2029396	866	SW-37	AT1G49850	-	RING/U-box superfamily protein
BnaC08g02600D	C08	2029943	2031902	1959	SW-37	AT1G49840	-	Protein of unknown function (DUF620)
BnaC08g02610D	C08	2074814	2075614	800	SW-37	AT5G49420	-	MADS-box transcription factor family protein
BnaC08g02620D	C08	2085571	2089969	4398	SW-37	AT1G49600	-	RNA-binding protein 47A (RBP47A)
BnaC08g02630D	C08	2094732	2097320	2588	SW-37	AT2G20625	-	Protein of unknown function (DUF626)
BnaC08g02640D	C08	2102643	2103707	1064	SW-37	AT2G42550	-	Protein kinase superfamily protein
BnaC08g02650D	C08	2111319	2112385	1066	SW-37	AT1G19880	-	Regulator of chromosome condensation (RCC1) family protein
BnaC08g02660D	C08	2113333	2115065	1732	SW-37	-	-	-
BnaC08g02670D	C08	2123132	2124277	1145	SW-37	AT1G49660	-	alpha/beta-Hydrolases superfamily protein
BnaC08g02680D	C08	2126762	2131661	4899	SW-37	AT1G49670	-	NQR
BnaC08g02690D	C08	2136165	2136518	353	SW-37	-	-	-
BnaC08g02700D	C08	2136671	2137599	928	SW-37	AT1G49710	-	fucosyltransferase 12 (FUT12)
BnaC08g02710D	C08	2141655	2144285	2630	SW-37	AT1G49710	-	fucosyltransferase 12 (FUT12)
BnaC08g02720D	C08	2153772	2156046	2274	SW-37	AT3G01690	GO:0050794;GO:0050789;GO:0008152;GO:0044238;GO:0006807;GO:0009058;	alpha/beta-Hydrolases superfamily protein
BnaC08g02730D	C08	2160800	2161977	1177	SW-37	AT1G49740	-	PLC-like phosphodiesterases superfamily protein
BnaC08g02740D	C08	2175518	2178372	2854	SW-37	AT1G49740	-	PLC-like phosphodiesterases superfamily protein
BnaC08g02750D	C08	2178691	2180876	2185	SW-37	AT1G49750	-	Leucine-rich repeat (LRR) family protein
BnaC08g02760D	C08	2183778	2188249	4471	SW-37	AT4G15020	-	hAT transposon superfamily
BnaC08g02770D	C08	2199718	2200518	800	SW-37	AT5G49420	-	MADS-box transcription factor family protein
BnaC08g02780D	C08	2209013	2212255	3242	SW-37	AT1G49580	GO:0050789;GO:0032502;GO:0040007;GO:0016310;GO:0048589;GO:0008152;GO:0044238;GO:0051239;GO:0050793;GO:0009058;	Calcium-dependent protein kinase (CDPK) family protein
BnaC08g02790D	C08	2218338	2220288	1950	SW-37	AT1G49570	-	Peroxidase superfamily protein
BnaC08g05740D	C08	8315403	8315621	218	SW-39	-	-	-
BnaC08g05750D	C08	8317747	8317905	158	SW-39	-	-	-
BnaC08g05760D	C08	8331000	8331670	670	SW-39	AT4G29170	GO:0010212;GO:0050896;GO:0006950;GO:0050794;GO:0009628;GO:0050789;GO:0032502;GO:0009314;GO:0009555;GO:0031323;GO:0019222;GO:0048610;GO:0048229;GO:0008152;GO:0000003;GO:0051171;GO:0022414;GO:0044238;GO:0030154;GO:0006807;GO:0009058;GO:0019953;GO:0006259;	ATMND1
BnaC08g05770D	C08	8345794	8348432	2638	SW-39	AT1G42430	-	unknown protein
BnaC08g05780D	C08	8368732	8369376	644	SW-39	-	-	-
BnaC08g05790D	C08	8380760	8381383	623	SW-39	AT1G20400	-	FUNCTIONS IN: molecular_function unknown
BnaC08g05800D	C08	8400375	8401326	951	SW-39	-	-	-
BnaC08g05810D	C08	8406568	8406840	272	SW-39	-	-	-
BnaC08g05820D	C08	8408393	8409256	863	SW-39	AT1G22110	GO:0032502;GO:0008361;GO:0065008;GO:0040007;GO:0090066;GO:0048610;GO:0048589;GO:0008152;GO:0000003;GO:0022414;GO:0044238;GO:0030154;GO:0009058;GO:0035295;	structural constituent of ribosome
BnaC08g05830D	C08	8414338	8416318	1980	SW-39	AT1G22130	GO:0032502;GO:0008361;GO:0065008;GO:0009555;GO:0040007;GO:0090066;GO:0048610;GO:0048229;GO:0048589;GO:0000003;GO:0048646;GO:0022414;GO:0030154;GO:0035295;	AGAMOUS-like 104 (AGL104)
BnaC08g05840D	C08	8417453	8417747	294	SW-39	-	-	-
BnaC08g05850D	C08	8417803	8417961	158	SW-39	-	-	-
BnaC08g05860D	C08	8418060	8419930	1870	SW-39	AT3G08505	-	zinc finger (CCCH-type/C3HC4-type RING finger) family protein
BnaC08g05870D	C08	8422704	8423663	959	SW-39	AT1G22220	-	F-box family protein
BnaC08g05880D	C08	8424938	8425805	867	SW-39	AT4G29410	GO:0050789;GO:0032502;GO:0048580;GO:0008152;GO:0000003;GO:0022414;GO:0044238;GO:0009909;GO:0051239;GO:0050793;GO:0009908;GO:0006807;GO:0009058;GO:0009791;	Ribosomal L28e protein family
BnaC08g05890D	C08	8427840	8428049	209	SW-39	AT1G22230	-	unknown protein
BnaC08g06750D	C08	9325373	9326034	661	SW-40	AT1G17145	-	RING/U-box superfamily protein
BnaC08g06760D	C08	9345264	9347945	2681	SW-40	AT5G40595	-	unknown protein
BnaC08g06770D	C08	9348095	9348211	116	SW-40	-	-	-
BnaC08g06780D	C08	9348305	9348457	152	SW-40	-	-	-
BnaC08g06790D	C08	9355723	9358514	2791	SW-40	AT1G35580	GO:0050896;GO:0009605;GO:0006950;GO:0009628;GO:0042221;GO:0032502;GO:0010035;GO:0008152;GO:0044238;GO:0046686;GO:0010038;GO:0006807;GO:0009058;	cytosolic invertase 1 (CINV1)
BnaC08g06800D	C08	9369949	9372065	2116	SW-40	AT1G35460	GO:0050794;GO:0050789;GO:0031323;GO:0019222;GO:0008152;GO:0051171;GO:0044238;GO:0006807;GO:0009058;	basic helix-loop-helix (bHLH) DNA-binding superfamily protein
BnaC08g06810D	C08	9435750	9437376	1626	SW-40	AT1G34780	GO:0050794;GO:0050789;GO:0065008;	APR-like 4 (APRL4)
BnaC08g06820D	C08	9437439	9438869	1430	SW-40	AT1G34770	GO:0032502;GO:0048610;GO:0048229;GO:0008152;GO:0000003;GO:0022414;GO:0044238;GO:0030154;GO:0006807;GO:0009058;GO:0019953;GO:0006259;	CONTAINS InterPro DOMAIN/s: MAGE protein (InterPro:IPR002190)
BnaC08g06830D	C08	9444591	9444855	264	SW-40	-	-	-
BnaC08g06840D	C08	9444991	9446695	1704	SW-40	-	-	-
BnaC08g06850D	C08	9448876	9455152	6276	SW-40	AT1G34580	-	Major facilitator superfamily protein
BnaC08g06860D	C08	9457838	9458272	434	SW-40	-	-	-
BnaC08g06870D	C08	9459098	9461556	2458	SW-40	-	-	-
BnaC08g06880D	C08	9498542	9507771	9229	SW-40	AT1G34570	-	EMBRYO DEFECTIVE 2756 (EMB2756)
BnaC08g06890D	C08	9511264	9513110	1846	SW-40	AT3G16550	-	DEGP protease 12 (DEGP12)
BnaC08g06900D	C08	9513900	9515344	1444	SW-40	AT1G34420	GO:0050896;GO:0006950;GO:0050794;GO:0050789;GO:0042221;GO:0010033;GO:0016310;GO:0008152;GO:0044238;GO:0006955;GO:0009751;GO:0031347;GO:0080134;GO:0009607;GO:0006952;GO:0009058;	leucine-rich repeat transmembrane protein kinase family protein
BnaC08g06910D	C08	9519507	9520125	618	SW-40	-	-	-
BnaC08g06920D	C08	9527975	9529373	1398	SW-40	-	-	-
BnaC08g07590D	C08	10888834	10891663	2829	SW-41	AT1G32700	-	PLATZ transcription factor family protein
BnaC08g07600D	C08	10924728	10926464	1736	SW-41	AT1G32750	GO:0008152;GO:0044238;GO:0006807;GO:0009058;	HAF01
BnaC08g09650D	C08	14477972	14482578	4606	SW-42	AT4G14570	-	acylaminoacyl-peptidase-related
BnaC08g09660D	C08	14484004	14484567	563	SW-42	AT3G58940	-	F-box/RNI-like superfamily protein
BnaC08g09670D	C08	14490347	14494836	4489	SW-42	AT3G58930	-	F-box/RNI-like superfamily protein
BnaC08g09680D	C08	14505466	14505765	299	SW-42	-	-	-
BnaC08g09690D	C08	14508400	14509066	666	SW-42	AT4G14615	-	unknown protein
BnaC08g09700D	C08	14509600	14510381	781	SW-42	AT3G58930	-	F-box/RNI-like superfamily protein
BnaC08g09710D	C08	14574550	14575962	1412	SW-42	AT4G14630	GO:0009651;	germin-like protein 9 (GLP9)
BnaC08g09720D	C08	14582958	14583699	741	SW-42	AT4G14630	GO:0009651;	germin-like protein 9 (GLP9)
BnaC09g09490D	C09	6146428	6150531	4103	SW-43	AT2G17700	-	ACT-like protein tyrosine kinase family protein
BnaC09g09500D	C09	6155019	6155471	452	SW-43	-	-	-
BnaC09g09510D	C09	6156739	6157110	371	SW-43	AT2G17730	GO:0009416;	-
BnaC09g09520D	C09	6158760	6159034	274	SW-43	-	-	-
BnaC09g09530D	C09	6168993	6171568	2575	SW-43	AT3G28890	GO:0050794;GO:0050789;	receptor like protein 43 (RLP43)
BnaC09g09540D	C09	6186079	6188383	2304	SW-43	AT4G35890	GO:0050794;GO:0050789;GO:0032502;	winged-helix DNA-binding transcription factor family protein
BnaC09g09550D	C09	6190640	6194734	4094	SW-43	AT4G35890	GO:0050794;GO:0050789;GO:0032502;	winged-helix DNA-binding transcription factor family protein
BnaC09g09560D	C09	6200625	6201453	828	SW-43	AT2G17770	GO:0050896;GO:0006950;GO:0050794;GO:0009628;GO:0050789;GO:0042221;GO:0010033;GO:0032502;GO:0009416;GO:0009314;GO:0031323;GO:0019222;GO:0048580;GO:0008152;GO:0000003;GO:0051171;GO:0022414;GO:0044238;GO:0009909;GO:0009607;GO:0009743;GO:0051239;GO:0050793;GO:0009908;GO:0006807;GO:0009058;GO:0009791;	basic region/leucine zipper motif 27 (BZIP27)
BnaC09g09570D	C09	6201967	6203716	1749	SW-43	AT2G17780	-	mid1-complementing activity 1 (MCA1)
BnaC09g09580D	C09	6205052	6206563	1511	SW-43	AT2G17787	-	unknown protein
BnaC09g09590D	C09	6207466	6209032	1566	SW-43	AT2G17800	GO:0050896;GO:0050794;GO:0050789;GO:0042221;GO:0010033;GO:0071495;GO:0009719;GO:0009738;	Arabidopsis RAC-like 1 (ARAC1)
BnaC09g09600D	C09	6213262	6213949	687	SW-43	AT5G33406	-	hAT dimerisation domain-containing protein / transposase-related
BnaC09g09610D	C09	6224290	6224935	645	SW-43	AT2G17880	-	Chaperone DnaJ-domain superfamily protein
BnaC09g09620D	C09	6240378	6256869	16491	SW-43	AT2G17930	GO:0050896;GO:0006950;GO:0050794;GO:0050789;GO:0042221;GO:0010033;GO:0032502;GO:0065008;GO:0031323;GO:0019222;GO:0008152;GO:0051171;GO:0044238;GO:0006955;GO:0009607;GO:0006952;GO:0006807;GO:0009058;GO:0009791;	Phosphatidylinositol 3- and 4-kinase family protein with FAT domain
BnaC09g09630D	C09	6273747	6276769	3022	SW-43	AT2G18090	GO:0050794;GO:0050789;GO:0031323;GO:0019222;GO:0008152;GO:0051171;GO:0044238;GO:0006807;GO:0009058;	PHD finger family protein / SWIB complex BAF60b domain-containing protein / GYF domain-containing protein
BnaC09g09640D	C09	6276996	6280794	3798	SW-43	AT2G18100	-	Protein of unknown function (DUF726)
BnaC09g09650D	C09	6282126	6284043	1917	SW-43	AT2G18130	-	purple acid phosphatase 6 (PAP6)
BnaC09g09660D	C09	6291955	6292649	694	SW-43	AT2G18160	GO:0050794;GO:0050789;GO:0031323;GO:0019222;GO:0008152;GO:0051171;GO:0044238;GO:0006807;GO:0009058;	basic leucine-zipper 2 (bZIP2)
BnaC09g09670D	C09	6311533	6313930	2397	SW-43	AT2G18170	GO:0050896;GO:0006950;GO:0050794;GO:0050789;GO:0042221;GO:0016310;GO:0010035;GO:0008152;GO:0044238;GO:0007623;GO:0048511;	MAP kinase 7 (MPK7)
BnaC09g09680D	C09	6318213	6318464	251	SW-43	AT2G18193	-	P-loop containing nucleoside triphosphate hydrolases superfamily protein
BnaC09g09690D	C09	6318589	6319545	956	SW-43	AT2G18193	-	P-loop containing nucleoside triphosphate hydrolases superfamily protein
BnaC09g09700D	C09	6334670	6336298	1628	SW-43	AT2G18193	-	P-loop containing nucleoside triphosphate hydrolases superfamily protein
BnaC09g15720D	C09	12663427	12669467	6040	SW-44	AT1G57750	-	cytochrome P450, family 96, subfamily A, polypeptide 15 (CYP96A15)
BnaC09g15730D	C09	12676268	12677541	1273	SW-44	-	-	-
BnaC09g15740D	C09	12686752	12689974	3222	SW-44	AT1G57770	-	FAD/NAD(P)-binding oxidoreductase family protein
BnaC09g15750D	C09	12690174	12693001	2827	SW-44	AT2G13650	-	golgi nucleotide sugar transporter 1 (GONST1)
BnaC09g15760D	C09	12693865	12694788	923	SW-44	AT1G57860	-	Translation protein SH3-like family protein
BnaC09g15770D	C09	12696190	12697879	1689	SW-44	AT1G57620	-	emp24/gp25L/p24 family/GOLD family protein
BnaC09g15780D	C09	12707225	12711165	3940	SW-44	AT1G57600	-	MBOAT (membrane bound O-acyl transferase) family protein
BnaC09g15790D	C09	12724740	12727270	2530	SW-44	AT1G57590	-	Pectinacetylesterase family protein
BnaC09g15800D	C09	12830998	12831048	50	SW-44	-	-	-
BnaC09g15810D	C09	12831127	12833849	2722	SW-44	AT1G09320	-	agenet domain-containing protein
BnaC09g15820D	C09	12833986	12835704	1718	SW-44	-	-	-
BnaC09g15830D	C09	12835755	12838378	2623	SW-44	AT3G32960	-	CONTAINS InterPro DOMAIN/s: Domain of unknown function DUF1985 (InterPro:IPR015410)
BnaC09g15840D	C09	12846840	12849909	3069	SW-44	AT1G56720	-	Protein kinase superfamily protein
BnaC09g15850D	C09	12870039	12870263	224	SW-44	-	-	-
BnaC09g15860D	C09	12872657	12879205	6548	SW-44	AT1G56710	-	Pectin lyase-like superfamily protein
BnaC09g15870D	C09	12879279	12883218	3939	SW-44	AT1G56700	-	Pentatricopeptide repeat (PPR) superfamily protein
BnaC09g15880D	C09	12892098	12899621	7523	SW-44	AT1G56670	-	GDSL-like Lipase/Acylhydrolase superfamily protein
BnaC09g15890D	C09	12899976	12900945	969	SW-44	AT1G56670	-	GDSL-like Lipase/Acylhydrolase superfamily protein
BnaC09g30220D	C09	33064158	33067178	3020	SW-45	AT5G53860	GO:0032502;GO:0000003;GO:0022414;GO:0009791;	embryo defective 2737 (emb2737)
BnaC09g30230D	C09	33072289	33073590	1301	SW-45	AT5G53870	-	early nodulin-like protein 1 (ENODL1)
BnaC09g30240D	C09	33078963	33079094	131	SW-45	-	-	-
BnaC09g30250D	C09	33114850	33117876	3026	SW-45	AT5G53890	-	phytosylfokine-alpha receptor 2 (PSKR2)
BnaC09g30260D	C09	33118060	33118889	829	SW-45	AT5G53900	GO:0050896;GO:0050794;GO:0050789;GO:0042221;GO:0010033;GO:0071495;GO:0009719;GO:0009735;	Serine/threonine-protein kinase WNK (With No Lysine)-related
BnaC09g30270D	C09	33133878	33134374	496	SW-45	AT5G53900	GO:0050896;GO:0050794;GO:0050789;GO:0042221;GO:0010033;GO:0071495;GO:0009719;GO:0009735;	Serine/threonine-protein kinase WNK (With No Lysine)-related
BnaC09g30280D	C09	33145798	33146529	731	SW-45	AT5G53910	-	RING/U-box superfamily protein
BnaC09g30290D	C09	33175388	33179536	4148	SW-45	AT5G53940	-	Yippee family putative zinc-binding protein
BnaC09g35970D	C09	39308291	39311804	3513	SW-46	AT5G60750	GO:0009643;GO:0065008;GO:0008152;GO:0044238;GO:0006807;GO:0009058;GO:0010817;	CAAX amino terminal protease family protein
BnaC09g35980D	C09	39323759	39327720	3961	SW-46	AT5G60760	-	P-loop containing nucleoside triphosphate hydrolases superfamily protein
BnaC09g35990D	C09	39335632	39339417	3785	SW-46	AT5G60780	-	nitrate transporter 2.4 (NRT2.4)
BnaC09g36000D	C09	39344127	39346998	2871	SW-46	-	-	-
BnaC09g36010D	C09	39348075	39348218	143	SW-46	AT1G60360	-	RING/U-box superfamily protein
BnaC09g36020D	C09	39373087	39373206	119	SW-46	-	-	-
BnaC09g36030D	C09	39374664	39375864	1200	SW-46	-	-	-
BnaC09g36040D	C09	39389153	39390653	1500	SW-46	AT5G60800	-	Heavy metal transport/detoxification superfamily protein
BnaC09g36050D	C09	39396248	39396466	218	SW-46	-	-	-
BnaC09g36060D	C09	39400202	39401924	1722	SW-46	AT5G23000	GO:0050794;GO:0050789;GO:0031323;GO:0019222;GO:0008152;GO:0051171;GO:0044238;GO:0006807;GO:0009058;	myb domain protein 37 (MYB37)
BnaC09g36070D	C09	39409927	39410922	995	SW-46	AT5G22990	GO:0050794;GO:0050789;GO:0031323;GO:0019222;GO:0008152;GO:0051171;GO:0044238;GO:0006807;GO:0009058;	C2H2-like zinc finger protein
BnaC09g36080D	C09	39414598	39415695	1097	SW-46	AT4G04490	GO:0042742;GO:0050896;GO:0009605;GO:0006950;GO:0050794;GO:0009628;GO:0050789;GO:0042221;GO:0010033;GO:0009266;GO:0009409;GO:0071495;GO:0009719;GO:0016310;GO:0008152;GO:0009738;GO:0009753;GO:0044238;GO:0006955;GO:0009751;GO:0031347;GO:0080134;GO:0009607;GO:0009743;GO:0050776;GO:0006952;GO:0009626;GO:0009058;	cysteine-rich RLK (RECEPTOR-like protein kinase) 36 (CRK36)
BnaC09g36090D	C09	39415983	39416462	479	SW-46	AT5G22970	-	unknown protein
BnaC09g36100D	C09	39416767	39418852	2085	SW-46	AT5G22980	-	serine carboxypeptidase-like 47 (scpl47)
BnaC09g36110D	C09	39432637	39434155	1518	SW-46	AT5G22950	-	VPS24.1
BnaC09g36120D	C09	39443241	39445073	1832	SW-46	AT5G22940	-	FRA8 homolog (F8H)
BnaC09g36130D	C09	39458805	39460511	1706	SW-46	AT5G22930	-	Protein of unknown function (DUF1635)
BnaC09g36140D	C09	39462065	39465440	3375	SW-46	AT5G22920	-	CHY-type/CTCHY-type/RING-type Zinc finger protein
BnaC09g36150D	C09	39466067	39466909	842	SW-46	AT2G07760	-	Zinc knuckle (CCHC-type) family protein
BnaC09g36160D	C09	39468093	39471373	3280	SW-46	AT5G22910	-	cation/H+ exchanger 9 (CHX9)
BnaC09g36170D	C09	39503943	39505073	1130	SW-46	AT5G22890	GO:0050896;GO:0009605;GO:0006950;GO:0050794;GO:0050789;GO:0042221;GO:0010033;GO:0031323;GO:0019222;GO:0010035;GO:0008152;GO:0051171;GO:0044238;GO:0009743;GO:0006807;GO:0009058;	C2H2 and C2HC zinc fingers superfamily protein
BnaC09g36180D	C09	39520809	39521975	1166	SW-46	AT5G22890	GO:0050896;GO:0009605;GO:0006950;GO:0050794;GO:0050789;GO:0042221;GO:0010033;GO:0031323;GO:0019222;GO:0010035;GO:0008152;GO:0051171;GO:0044238;GO:0009743;GO:0006807;GO:0009058;	C2H2 and C2HC zinc fingers superfamily protein
BnaC09g36190D	C09	39524484	39525105	621	SW-46	AT5G22880	-	HTB9
BnaC09g36200D	C09	39525163	39526326	1163	SW-46	AT5G22875	GO:0050896;GO:0009628;GO:0032502;GO:0009416;GO:0009314;GO:0008152;GO:0000003;GO:0022414;GO:0044238;GO:0009058;GO:0009791;	unknown protein
BnaC09g36210D	C09	39528211	39531421	3210	SW-46	AT5G22850	-	Eukaryotic aspartyl protease family protein
BnaC09g36220D	C09	39531824	39534271	2447	SW-46	AT5G22840	GO:0032502;GO:0016310;GO:0048610;GO:0048229;GO:0008152;GO:0000003;GO:0022414;GO:0044238;GO:0030154;GO:0019953;	Protein kinase superfamily protein
BnaC09g36230D	C09	39534442	39538000	3558	SW-46	AT5G22830	-	magnesium (Mg) transporter 10 (MGT10)
BnaC09g36240D	C09	39557010	39558856	1846	SW-46	AT5G22791	-	F-box family protein
BnaC09g36250D	C09	39558982	39559548	566	SW-46	AT5G48620	-	Disease resistance protein (CC-NBS-LRR class) family
BnaC09g36260D	C09	39559610	39562073	2463	SW-46	AT1G53350	-	Disease resistance protein (CC-NBS-LRR class) family
BnaC09g36270D	C09	39563447	39565535	2088	SW-46	AT5G22790	-	reticulata-related 1 (RER1)
BnaC09g36280D	C09	39565712	39566185	473	SW-46	AT3G11405	-	unknown protein
BnaC09g36290D	C09	39567492	39569907	2415	SW-46	AT1G52950	-	Nucleic acid-binding, OB-fold-like protein
BnaC09g36300D	C09	39570785	39573385	2600	SW-46	-	-	-
BnaC09g36310D	C09	39579849	39580766	917	SW-46	AT3G26010	-	Galactose oxidase/kelch repeat superfamily protein
BnaC09g36320D	C09	39595322	39604242	8920	SW-46	AT5G22780	-	Adaptor protein complex AP-2, alpha subunit
BnaC09g36330D	C09	39607502	39608192	690	SW-46	AT1G29850	-	double-stranded DNA-binding family protein
BnaC09g36340D	C09	39635557	39640789	5232	SW-46	AT5G22740	-	cellulose synthase-like A02 (CSLA02)
BnaC09g36350D	C09	39642315	39644160	1845	SW-46	AT5G22650	GO:0050794;GO:0050789;GO:0032502;GO:0031323;GO:0019222;GO:0048580;GO:0008152;GO:0000003;GO:0051171;GO:0022414;GO:0044238;GO:0009909;GO:0051239;GO:0050793;GO:0009908;GO:0006807;GO:0009058;GO:0009791;	histone deacetylase 2B (HD2B)
BnaC09g36360D	C09	39644713	39648865	4152	SW-46	AT5G22640	GO:0032502;GO:0008152;GO:0000003;GO:0022414;GO:0048467;GO:0009908;GO:0009058;GO:0009791;	embryo defective 1211 (emb1211)
BnaC09g36370D	C09	39658750	39660284	1534	SW-46	AT5G22630	GO:0050896;GO:0009605;GO:0006950;GO:0009628;GO:0009266;GO:0032502;GO:0009409;GO:0009416;GO:0009314;GO:0010048;GO:0008152;GO:0000003;GO:0022414;GO:0044238;GO:0048467;GO:0009908;GO:0006807;GO:0009058;GO:0009791;	arogenate dehydratase 5 (ADT5)
BnaC09g36380D	C09	39660346	39660634	288	SW-46	-	-	-
BnaC09g36390D	C09	39679030	39679736	706	SW-46	AT5G22580	-	Stress responsive A/B Barrel Domain
BnaC09g36670D	C09	40028257	40029401	1144	SW-47	AT5G21940	-	unknown protein
BnaC09g36680D	C09	40029815	40036724	6909	SW-47	AT5G21930	GO:0008152;GO:0044238;GO:0006807;GO:0009058;	P-type ATPase of Arabidopsis 2 (PAA2)
BnaC09g36690D	C09	40037032	40038340	1308	SW-47	AT5G21920	-	YLMG2
BnaC09g36700D	C09	40038446	40038885	439	SW-47	AT5G21910	-	unknown protein
BnaC09g36710D	C09	40060399	40063686	3287	SW-47	AT5G21482	GO:0065008;GO:0008152;GO:0006807;GO:0010817;	cytokinin oxidase 7 (CKX7)
BnaC09g36720D	C09	40088268	40089547	1279	SW-47	AT5G21430	-	Chaperone DnaJ-domain superfamily protein
BnaC09g36730D	C09	40089673	40093637	3964	SW-47	AT5G21326	GO:0050794;GO:0050789;GO:0016310;GO:0008152;GO:0044238;	Ca2+regulated serine-threonine protein kinase family protein
BnaC09g36740D	C09	40094618	40095878	1260	SW-47	AT5G21274	ath04626;	calmodulin 7 (CAM7)
BnaC09g36750D	C09	40095931	40100656	4725	SW-47	AT5G21222	-	protein kinase family protein
BnaC09g36760D	C09	40100901	40103457	2556	SW-47	AT5G21170	-	AKINBETA1
BnaC09g36770D	C09	40113651	40118817	5166	SW-47	AT5G21160	GO:0070370;GO:0010286;	LA RNA-binding protein
BnaC09g36780D	C09	40119310	40124830	5520	SW-47	AT5G21150	GO:0050794;GO:0050789;GO:0032502;GO:0000003;GO:0022414;GO:0048467;GO:0009908;GO:0009791;	ARGONAUTE 9 (AGO9)
BnaC09g36790D	C09	40202729	40206507	3778	SW-47	AT5G21100	-	Plant L-ascorbate oxidase
BnaC09g36800D	C09	40208672	40211569	2897	SW-47	AT5G21090	GO:0050896;GO:0006950;GO:0050794;GO:0009628;GO:0050789;GO:0042221;GO:0009266;GO:0010035;GO:0008152;GO:0044238;GO:0006955;GO:0009607;GO:0006952;GO:0046686;GO:0010038;	Leucine-rich repeat (LRR) family protein
BnaC09g38180D	C09	41153180	41154729	1549	SW-48	AT5G19510	GO:0042742;	Glutathione S-transferase, C-terminal-like
BnaC09g38190D	C09	41154881	41156509	1628	SW-48	AT5G10530	-	Concanavalin A-like lectin protein kinase family protein
BnaC09g38200D	C09	41156580	41156842	262	SW-48	AT5G10530	-	Concanavalin A-like lectin protein kinase family protein
BnaC09g38210D	C09	41173955	41176432	2477	SW-48	AT5G19485	-	transferases
BnaC09g38220D	C09	41176637	41178665	2028	SW-48	AT5G19480	-	unknown protein
BnaC09g38230D	C09	41180142	41181416	1274	SW-48	AT5G19473	-	RPM1-interacting protein 4 (RIN4) family protein
BnaC09g38240D	C09	41181535	41183881	2346	SW-48	AT5G19470	-	nudix hydrolase homolog 20 (NUDT20)
BnaC09g38250D	C09	41184972	41193466	8494	SW-48	AT5G19450	ath04626;	calcium-dependent protein kinase 19 (CDPK19)
BnaC09g38260D	C09	41193534	41195424	1890	SW-48	AT5G19440	GO:0008152;GO:0044238;GO:0006807;	NAD(P)-binding Rossmann-fold superfamily protein
BnaC09g38270D	C09	41197696	41198411	715	SW-48	-	-	-
BnaC09g38280D	C09	41200106	41205204	5098	SW-48	AT5G19420	GO:0008152;GO:0044238;GO:0006807;	Regulator of chromosome condensation (RCC1) family with FYVE zinc finger domain
BnaC09g38290D	C09	41206330	41206703	373	SW-48	AT5G19410	-	ABC-2 type transporter family protein
BnaC09g38300D	C09	41206795	41208234	1439	SW-48	AT5G19410	-	ABC-2 type transporter family protein
BnaC09g38310D	C09	41208383	41213282	4899	SW-48	AT5G19400	GO:0008152;GO:0044238;GO:0006807;	SMG7
BnaC09g38320D	C09	41215173	41221423	6250	SW-48	AT5G19390	GO:0050794;GO:0050789;	Rho GTPase activation protein (RhoGAP) with PH domain
BnaC09g38330D	C09	41222611	41224721	2110	SW-48	AT5G19360	ath04626;GO:0050794;GO:0050789;GO:0032502;GO:0008361;GO:0065008;GO:0040007;GO:0090066;GO:0016310;GO:0048610;GO:0048589;GO:0008152;GO:0000003;GO:0022414;GO:0044238;GO:0051239;GO:0050793;GO:0030154;GO:0009058;GO:0035295;	calcium-dependent protein kinase 34 (CPK34)
BnaC09g38340D	C09	41225001	41227507	2506	SW-48	AT5G19350	-	RNA-binding (RRM/RBD/RNP motifs) family protein
BnaC09g38350D	C09	41257874	41258653	779	SW-48	AT5G19340	-	unknown protein
BnaC09g38360D	C09	41260581	41267710	7129	SW-48	AT5G19330	GO:0009651;GO:0050896;GO:0006950;GO:0009628;GO:0050789;GO:0042221;GO:0010033;GO:0032502;GO:0009719;GO:0048580;GO:0008152;GO:0044238;GO:0051239;GO:0050793;GO:0006807;GO:0009791;	ARM repeat protein interacting with ABF2 (ARIA)
BnaC09g38370D	C09	41271710	41272536	826	SW-48	AT5G42330	-	unknown protein
BnaC09g38380D	C09	41273280	41275833	2553	SW-48	AT5G19300	GO:0032502;GO:0048610;GO:0048229;GO:0000003;GO:0022414;GO:0030154;GO:0019953;	CONTAINS InterPro DOMAIN/s: Nucleic acid-binding, OB-fold-like (InterPro:IPR016027), Protein of unknown function DUF171 (InterPro:IPR003750)
BnaC09g38390D	C09	41276355	41278860	2505	SW-48	AT2G42470	-	TRAF-like family protein
BnaC09g38730D	C09	41514452	41514652	200	SW-49	AT3G62850	-	zinc finger protein-related
BnaC09g38740D	C09	41522405	41524012	1607	SW-49	-	-	-
BnaC09g38750D	C09	41524789	41527125	2336	SW-49	AT1G52950	-	Nucleic acid-binding, OB-fold-like protein
BnaC09g38760D	C09	41553260	41553949	689	SW-49	AT5G19080	-	RING/U-box superfamily protein
BnaC09g38770D	C09	41558224	41560471	2247	SW-49	AT5G19080	-	RING/U-box superfamily protein
BnaC09g38780D	C09	41560995	41563450	2455	SW-49	AT5G19070	-	SNARE associated Golgi protein family
BnaC09g38790D	C09	41566848	41568530	1682	SW-49	AT5G19060	-	CONTAINS InterPro DOMAIN/s: Immunoglobulin-like fold (InterPro:IPR013783)
BnaC09g38800D	C09	41569961	41572305	2344	SW-49	AT5G19050	-	alpha/beta-Hydrolases superfamily protein
BnaC09g38810D	C09	41595480	41596484	1004	SW-49	AT5G19040	GO:0065008;GO:0008152;GO:0044238;GO:0006807;GO:0009058;GO:0006259;GO:0010817;	isopentenyltransferase 5 (IPT5)
BnaC09g38820D	C09	41603611	41605537	1926	SW-49	AT5G19025	-	Ribosomal protein L34e superfamily protein
BnaC09g38830D	C09	41605742	41607838	2096	SW-49	AT5G19020	GO:0050896;GO:0050794;GO:0050789;GO:0042221;GO:0032502;GO:0048610;GO:0048229;GO:0000003;GO:0022414;GO:0030154;GO:0019953;	mitochondrial editing factor 18 (MEF18)
BnaC09g41040D	C09	43210122	43212302	2180	SW-50	AT5G16820	GO:0009408;GO:0050896;GO:0006950;GO:0050794;GO:0009628;GO:0050789;GO:0009266;GO:0031323;GO:0019222;GO:0008152;GO:0051171;GO:0044238;GO:0006807;GO:0009058;	heat shock factor 3 (HSF3)
BnaC09g41050D	C09	43213577	43215437	1860	SW-50	AT5G16800	-	Acyl-CoA N-acyltransferases (NAT) superfamily protein
BnaC09g41060D	C09	43219301	43224134	4833	SW-50	AT5G16780	GO:0050896;GO:0006950;GO:0050794;GO:0009628;GO:0050789;GO:0042221;GO:0010033;GO:0009266;GO:0032502;GO:0009409;GO:0009416;GO:0009314;GO:0031323;GO:0019222;GO:0048580;GO:0008152;GO:0000003;GO:0051171;GO:0022414;GO:0044238;GO:0009909;GO:0009743;GO:0051239;GO:0050793;GO:0009908;GO:0006807;GO:0009058;GO:0009791;	DEFECTIVELY ORGANIZED TRIBUTARIES 2 (DOT2)
BnaC09g41070D	C09	43224543	43225951	1408	SW-50	AT5G16770	GO:0050896;GO:0050794;GO:0050789;GO:0042221;GO:0010033;GO:0009719;GO:0031323;GO:0019222;GO:0008152;GO:0051171;GO:0044238;GO:0006807;GO:0009058;	myb domain protein 9 (MYB9)
BnaC09g41080D	C09	43229856	43231277	1421	SW-50	AT5G16760	-	Inositol 1,3,4-trisphosphate 5/6-kinase family protein
BnaC09g41090D	C09	43231712	43236404	4692	SW-50	AT5G16750	GO:0050896;GO:0006950;GO:0050794;GO:0009628;GO:0050789;GO:0042221;GO:0010033;GO:0009266;GO:0032502;GO:0009409;GO:0009416;GO:0009314;GO:0048580;GO:0008152;GO:0000003;GO:0022414;GO:0044238;GO:0009909;GO:0009743;GO:0051239;GO:0050793;GO:0009908;GO:0030154;GO:0006807;GO:0009791;	TORMOZEMBRYO DEFECTIVE (TOZ)
BnaC09g41100D	C09	43236552	43244633	8081	SW-50	AT2G03140	-	alpha/beta-Hydrolases superfamily protein
BnaC09g41110D	C09	43244887	43248152	3265	SW-50	AT5G16730	-	LOCATED IN: chloroplast
BnaC09g41120D	C09	43248905	43251698	2793	SW-50	AT5G16720	-	Protein of unknown function, DUF593
BnaC09g41130D	C09	43253510	43262344	8834	SW-50	AT5G16715	GO:0032502;GO:0008152;GO:0000003;GO:0022414;GO:0044238;GO:0048467;GO:0009908;GO:0006807;GO:0009058;GO:0009791;	embryo defective 2247 (EMB2247)
BnaC09g41140D	C09	43268259	43268910	651	SW-50	-	-	-
BnaC09g41150D	C09	43274054	43274690	636	SW-50	AT2G37220	GO:0009409;	RNA-binding (RRM/RBD/RNP motifs) family protein
BnaC09g41160D	C09	43281172	43284928	3756	SW-50	AT2G07240	-	cysteine-type peptidases
BnaC09g41170D	C09	43286034	43286276	242	SW-50	AT5G16700	-	Glycosyl hydrolase superfamily protein
BnaC09g41180D	C09	43304496	43307157	2661	SW-50	AT5G16700	-	Glycosyl hydrolase superfamily protein
BnaC09g41190D	C09	43307794	43308733	939	SW-50	AT5G48380	GO:0042742;GO:0050896;GO:0006950;GO:0050794;GO:0050789;GO:0042221;GO:0010033;GO:0008152;GO:0006955;GO:0009751;GO:0031347;GO:0080134;GO:0009607;GO:0006952;GO:0009058;	BAK1-interacting receptor-like kinase 1 (BIR1)
BnaC09g41200D	C09	43315870	43321098	5228	SW-50	AT5G16690	GO:0050896;GO:0006950;GO:0008152;GO:0044238;GO:0006807;GO:0009058;GO:0006259;	origin recognition complex subunit 3 (ORC3)
BnaC09g41210D	C09	43321816	43327522	5706	SW-50	AT5G16680	GO:0050896;GO:0009605;GO:0050794;GO:0009628;GO:0050789;GO:0031323;GO:0019222;GO:0008152;GO:0051171;GO:0044238;GO:0006807;GO:0009058;	RING/FYVE/PHD zinc finger superfamily protein
BnaC09g41220D	C09	43327644	43329023	1379	SW-50	AT5G16660	-	unknown protein
BnaC09g41230D	C09	43329120	43331214	2094	SW-50	AT5G16650	-	Chaperone DnaJ-domain superfamily protein
BnaC09g41240D	C09	43331621	43333259	1638	SW-50	AT5G16640	-	Pentatricopeptide repeat (PPR) superfamily protein
BnaC09g41250D	C09	43334634	43338057	3423	SW-50	AT1G73280	-	serine carboxypeptidase-like 3 (scpl3)
BnaC09g41260D	C09	43338301	43341595	3294	SW-50	AT5G16620	GO:0008152;GO:0044238;GO:0006807;	TIC40
BnaC09g42280D	C09	43913373	43917023	3650	SW-51	AT5G15581	-	LONGIFOLIA1 (LNG1)
BnaC09g42290D	C09	43923946	43927047	3101	SW-51	AT5G07980	-	dentin sialophosphoprotein-related
BnaC09g42300D	C09	43928357	43928720	363	SW-51	-	-	-
BnaC09g42310D	C09	43929306	43929581	275	SW-51	AT5G15540	GO:0050794;GO:0050789;GO:0032502;GO:0008152;GO:0000003;GO:0022414;GO:0044238;GO:0050793;GO:0030154;GO:0006807;GO:0009058;GO:0009791;GO:0006259;	EMBRYO DEFECTIVE 2773 (EMB2773)
BnaC09g42320D	C09	43929907	43930190	283	SW-51	-	-	-
BnaC09g42330D	C09	43930315	43931126	811	SW-51	AT5G15540	GO:0050794;GO:0050789;GO:0032502;GO:0008152;GO:0000003;GO:0022414;GO:0044238;GO:0050793;GO:0030154;GO:0006807;GO:0009058;GO:0009791;GO:0006259;	EMBRYO DEFECTIVE 2773 (EMB2773)
BnaC09g42340D	C09	43933583	43934439	856	SW-51	-	-	-
BnaC09g42350D	C09	43934496	43939387	4891	SW-51	AT5G14250	GO:0009585;GO:0050896;GO:0006950;GO:0050794;GO:0009628;GO:0050789;GO:0042221;GO:0010033;GO:0009266;GO:0032502;GO:0009409;GO:0009416;GO:0009314;GO:0031323;GO:0019222;GO:0048610;GO:0048580;GO:0048229;GO:0008152;GO:0000003;GO:0051171;GO:0022414;GO:0044238;GO:0009909;GO:0009743;GO:0051239;GO:0050793;GO:0009908;GO:0030154;GO:0006807;GO:0009058;GO:0009791;GO:0019953;GO:0006259;	CONSTITUTIVE PHOTOMORPHOGENIC 13 (COP13)
BnaC09g42360D	C09	43940587	43941905	1318	SW-51	AT2G17640	GO:0008152;GO:0044238;GO:0006807;GO:0009058;	ATSERAT3
BnaC09g42370D	C09	43944188	43946034	1846	SW-51	AT3G10420	GO:0008152;GO:0044238;GO:0006807;GO:0009058;	P-loop containing nucleoside triphosphate hydrolases superfamily protein
BnaC09g42380D	C09	43950764	43951649	885	SW-51	AT3G15110	-	unknown protein
BnaC09g42390D	C09	43951815	43952060	245	SW-51	AT5G59440	GO:0008152;GO:0044238;GO:0006807;GO:0009058;	ZEUS1 (ZEU1)
BnaC09g42400D	C09	43957801	43967734	9933	SW-51	AT3G59430	-	unknown protein
BnaC09g42410D	C09	43972713	43982473	9760	SW-51	AT5G15540	GO:0050794;GO:0050789;GO:0032502;GO:0008152;GO:0000003;GO:0022414;GO:0044238;GO:0050793;GO:0030154;GO:0006807;GO:0009058;GO:0009791;GO:0006259;	EMBRYO DEFECTIVE 2773 (EMB2773)
BnaC09g42420D	C09	43982680	43984535	1855	SW-51	AT5G15530	-	biotin carboxyl carrier protein 2 (BCCP2)
BnaC09g42430D	C09	43992891	43995136	2245	SW-51	AT5G15490	-	UDP-glucose 6-dehydrogenase family protein
BnaC09g42440D	C09	43996672	43999881	3209	SW-51	AT5G15470	GO:0032502;GO:0008361;GO:0065008;GO:0009555;GO:0040007;GO:0090066;GO:0048610;GO:0048229;GO:0048589;GO:0008152;GO:0000003;GO:0022414;GO:0044238;GO:0030154;GO:0009058;GO:0035295;	galacturonosyltransferase 14 (GAUT14)
BnaC09g42450D	C09	44000514	44004597	4083	SW-51	AT5G15450	GO:0009408;	casein lytic proteinase B3 (CLPB3)
BnaC09g42460D	C09	44006544	44009743	3199	SW-51	AT5G15410	ath04626;GO:0050896;GO:0006950;GO:0050794;GO:0050789;GO:0006955;GO:0006952;GO:0009626;	DEFENSE NO DEATH 1 (DND1)
BnaC09g42470D	C09	44010410	44015671	5261	SW-51	AT5G15400	-	U-box domain-containing protein
BnaC09g42480D	C09	44015765	44017421	1656	SW-51	AT5G15390	GO:0008152;GO:0044238;GO:0006807;	tRNA/rRNA methyltransferase (SpoU) family protein
BnaC09g42490D	C09	44028290	44029431	1141	SW-51	AT5G15350	-	early nodulin-like protein 17 (ENODL17)
BnaC09g42500D	C09	44029996	44031855	1859	SW-51	AT5G15340	-	Pentatricopeptide repeat (PPR) superfamily protein
BnaC09g42510D	C09	44031930	44033538	1608	SW-51	AT5G15330	-	SPX domain gene 4 (SPX4)
BnaC09g42520D	C09	44035095	44036364	1269	SW-51	AT3G01120	GO:0008152;GO:0044238;GO:0006807;GO:0009058;	METHIONINE OVERACCUMULATION 1 (MTO1)
BnaC09g42530D	C09	44049766	44050523	757	SW-51	AT5G15320	-	unknown protein
BnaA01g05510D	A01	2575392	2590565	15173	W&S-01	AT4G39420	-	unknown protein
BnaA01g05520D	A01	2591558	2593069	1511	W&S-01	AT4G39510	-	cytochrome P450, family 96, subfamily A, polypeptide 12 (CYP96A12)
BnaA01g05530D	A01	2593632	2596720	3088	W&S-01	AT4G39520	-	GTP-binding protein-related
BnaA01g05540D	A01	2596918	2599725	2807	W&S-01	AT4G39540	GO:0008152;GO:0044238;GO:0006807;GO:0009058;	shikimate kinase 2 (SK2)
BnaA01g05550D	A01	2599782	2600841	1059	W&S-01	AT4G39600	-	Galactose oxidase/kelch repeat superfamily protein
BnaA01g05560D	A01	2601438	2602725	1287	W&S-01	AT4G39590	-	Galactose oxidase/kelch repeat superfamily protein
BnaA01g05570D	A01	2603618	2604774	1156	W&S-01	AT4G39600	-	Galactose oxidase/kelch repeat superfamily protein
BnaA01g05580D	A01	2605603	2606841	1238	W&S-01	AT4G39590	-	Galactose oxidase/kelch repeat superfamily protein
BnaA01g05590D	A01	2608317	2611711	3394	W&S-01	AT1G61540	-	Galactose oxidase/kelch repeat superfamily protein
BnaA01g05600D	A01	2618485	2618875	390	W&S-01	-	-	-
BnaA01g05610D	A01	2619656	2622966	3310	W&S-01	AT2G21390	-	Coatomer, alpha subunit
BnaA01g05620D	A01	2625123	2627336	2213	W&S-01	AT4G39620	GO:0032502;GO:0000003;GO:0022414;GO:0009791;	EMBRYO DEFECTIVE 2453 (EMB2453)
BnaA01g05630D	A01	2628849	2631719	2870	W&S-01	AT4G39640	GO:0050896;GO:0009605;GO:0006950;GO:0050794;GO:0050789;GO:0042221;GO:0010033;GO:0008152;GO:0044238;GO:0006955;GO:0009751;GO:0031347;GO:0080134;GO:0009607;GO:0006952;	gamma-glutamyl transpeptidase 1 (GGT1)
BnaA01g05640D	A01	2632398	2632737	339	W&S-01	AT4G39630	GO:0050794;GO:0050789;GO:0032502;GO:0031323;GO:0019222;GO:0048580;GO:0008152;GO:0000003;GO:0051171;GO:0022414;GO:0044238;GO:0009909;GO:0051239;GO:0050793;GO:0009908;GO:0030154;GO:0006807;GO:0009058;GO:0009791;GO:0006259;	unknown protein
BnaA01g05650D	A01	2632908	2632988	80	W&S-01	-	-	-
BnaA01g05660D	A01	2633735	2636585	2850	W&S-01	AT4G39650	-	gamma-glutamyl transpeptidase 1 (GGT1)
BnaA01g05670D	A01	2638787	2641360	2573	W&S-01	AT4G39660	GO:0050896;GO:0042221;GO:0010035;GO:0008152;GO:0044238;GO:0046686;GO:0010038;GO:0006807;	alanine:glyoxylate aminotransferase 2 (AGT2)
BnaA01g05680D	A01	2644673	2644888	215	W&S-01	AT4G39675	-	-
BnaA01g05690D	A01	2645151	2647954	2803	W&S-01	AT4G39680	GO:0050896;GO:0006950;GO:0050794;GO:0009628;GO:0050789;GO:0032502;GO:0009314;GO:0065008;GO:0031323;GO:0019222;GO:0008152;GO:0051171;GO:0044238;GO:0006807;GO:0009058;GO:0006259;	SAP domain-containing protein
BnaA01g05700D	A01	2648032	2649758	1726	W&S-01	AT4G39690	-	FUNCTIONS IN: molecular_function unknown
BnaA01g05710D	A01	2652724	2653475	751	W&S-01	AT4G39700	-	Heavy metal transport/detoxification superfamily protein
BnaA01g05720D	A01	2654176	2655846	1670	W&S-01	AT4G39710	-	FK506-binding protein 16-2 (FKBP16-2)
BnaA01g05730D	A01	2657846	2658718	872	W&S-01	AT4G39720	GO:0032502;GO:0008152;	VQ motif-containing protein
BnaA01g05740D	A01	2668519	2669866	1347	W&S-01	AT4G39740	-	Thioredoxin superfamily protein
BnaA01g05750D	A01	2670160	2671224	1064	W&S-01	AT4G39760	-	Galactose oxidase/kelch repeat superfamily protein
BnaA01g05760D	A01	2694259	2695412	1153	W&S-01	AT4G39780	GO:0050794;GO:0050789;GO:0031323;GO:0019222;GO:0008152;GO:0051171;GO:0044238;GO:0006807;GO:0009058;	Integrase-type DNA-binding superfamily protein
BnaA01g05770D	A01	2698248	2701184	2936	W&S-01	AT4G39790	-	Protein of unknown function (DUF630 and DUF632)
BnaA01g12950D	A01	6483563	6492360	8797	W&S-02	AT4G23310	GO:0042742;	cysteine-rich RLK (RECEPTOR-like protein kinase) 5 (CRK5)
BnaA01g12960D	A01	6492752	6495413	2661	W&S-02	AT4G23250	-	cysteine-rich RLK (RECEPTOR-like protein kinase) 21 (CRK21)
BnaA01g12970D	A01	6495777	6500302	4525	W&S-02	AT4G23290	GO:0042742;	cysteine-rich RLK (RECEPTOR-like protein kinase) 21 (CRK21)
BnaA01g12980D	A01	6501673	6504207	2534	W&S-02	AT4G23200	-	cysteine-rich RLK (RECEPTOR-like protein kinase) 21 (CRK21)
BnaA01g12990D	A01	6506367	6507729	1362	W&S-02	AT4G23310	GO:0042742;	cysteine-rich RLK (RECEPTOR-like protein kinase) 10 (CRK10)
BnaA01g13000D	A01	6509684	6510972	1288	W&S-02	AT4G23330	-	unknown protein
BnaA01g13010D	A01	6511187	6514365	3178	W&S-02	AT4G23380	-	Protein of Unknown Function (DUF239)
BnaA01g13020D	A01	6514606	6516538	1932	W&S-02	AT4G23390	-	unknown protein
BnaA01g13030D	A01	6518736	6520647	1911	W&S-02	AT4G23380	-	unknown protein
BnaA01g13040D	A01	6525258	6528861	3603	W&S-02	AT4G23430	-	NAD(P)-binding Rossmann-fold superfamily protein
BnaA01g13050D	A01	6537747	6540554	2807	W&S-02	AT4G23440	GO:0050896;GO:0009605;GO:0050794;GO:0009628;GO:0050789;GO:0008152;GO:0044238;GO:0009058;	Disease resistance protein (TIR-NBS class)
BnaA01g13060D	A01	6541029	6541819	790	W&S-02	AT4G23450	GO:0009414;GO:0050896;GO:0006950;GO:0050794;GO:0009628;GO:0050789;GO:0042221;GO:0010033;GO:0009266;GO:0071495;GO:0009719;GO:0031323;GO:0019222;GO:0008152;GO:0009738;GO:0044238;GO:0009058;	RING/U-box superfamily protein
BnaA01g13070D	A01	6557428	6557994	566	W&S-02	AT3G27999	-	Plant invertase/pectin methylesterase inhibitor superfamily protein
BnaA01g13080D	A01	6559358	6561408	2050	W&S-02	AT4G23470	GO:0050896;GO:0006950;GO:0050794;GO:0009628;GO:0050789;GO:0042221;GO:0010033;GO:0032502;GO:0008361;GO:0065008;GO:0040007;GO:0090066;GO:0010035;GO:0048589;GO:0008152;GO:0006955;GO:0009751;GO:0031347;GO:0080134;GO:0006952;GO:0046686;GO:0010038;GO:0030154;GO:0009058;	PLAC8 family protein
BnaA01g13090D	A01	6564836	6567440	2604	W&S-02	AT4G23490	-	Protein of unknown function (DUF604)
BnaA01g13100D	A01	6570876	6572025	1149	W&S-02	AT4G23493	-	unknown protein
BnaA01g13110D	A01	6572654	6573367	713	W&S-02	AT4G23496	-	SPIRAL1-like5 (SP1L5)
BnaA01g13120D	A01	6589099	6590205	1106	W&S-02	AT1G48630	GO:0050896;GO:0050794;GO:0050789;GO:0042221;GO:0010033;GO:0032502;GO:0071495;GO:0009719;GO:0031323;GO:0019222;GO:0008152;GO:0051246;GO:0032268;GO:0044238;GO:0006807;GO:0009058;GO:0009791;	receptor for activated C kinase 1B (RACK1B_AT)
BnaA01g13130D	A01	6592411	6595503	3092	W&S-02	AT4G23500	-	Pectin lyase-like superfamily protein
BnaA01g13140D	A01	6595672	6598483	2811	W&S-02	AT4G23510	GO:0050896;GO:0006950;GO:0050794;GO:0050789;GO:0006955;GO:0031347;GO:0080134;GO:0050776;GO:0006952;	Disease resistance protein (TIR-NBS-LRR class) family
BnaA01g13150D	A01	6598640	6598753	113	W&S-02	-	-	-
BnaA01g13160D	A01	6600491	6601589	1098	W&S-02	AT2G14290	-	CONTAINS InterPro DOMAIN/s: F-box domain, cyclin-like (InterPro:IPR001810), F-box domain, Skp2-like (InterPro:IPR022364), Protein of unknown function DUF295 (InterPro:IPR005174)
BnaA01g13170D	A01	6608705	6610031	1326	W&S-02	AT5G25290	-	CONTAINS InterPro DOMAIN/s: F-box domain, cyclin-like (InterPro:IPR001810), F-box domain, Skp2-like (InterPro:IPR022364), Protein of unknown function DUF295 (InterPro:IPR005174)
BnaA01g13180D	A01	6618160	6622212	4052	W&S-02	AT4G23510	GO:0050896;GO:0006950;GO:0050794;GO:0050789;GO:0006955;GO:0031347;GO:0080134;GO:0050776;GO:0006952;	Disease resistance protein (TIR-NBS-LRR class) family
BnaA01g13190D	A01	6628460	6630446	1986	W&S-02	-	-	-
BnaA01g13200D	A01	6638482	6638872	390	W&S-02	AT3G57870	GO:0050896;GO:0042221;GO:0010033;GO:0032502;GO:0009719;GO:0008152;GO:0000003;GO:0022414;GO:0044238;GO:0009791;	sumo conjugation enzyme 1 (SCE1)
BnaA01g13210D	A01	6642316	6643485	1169	W&S-02	AT4G23530	-	INVOLVED IN: biological_process unknown
BnaA01g13220D	A01	6643654	6649076	5422	W&S-02	AT4G23540	-	ARM repeat superfamily protein
BnaA01g18680D	A01	10181442	10181735	293	W&S-03	AT4G15248	-	B-box type zinc finger family protein
BnaA01g18690D	A01	10187277	10189804	2527	W&S-03	AT4G15240	-	Protein of unknown function (DUF604)
BnaA01g18700D	A01	10190655	10203053	12398	W&S-03	AT3G04220	GO:0050896;GO:0006950;GO:0050794;GO:0050789;GO:0006952;	Disease resistance protein (TIR-NBS-LRR class) family
BnaA01g18710D	A01	10203160	10204528	1368	W&S-03	AT5G38350	-	Disease resistance protein (NBS-LRR class) family
BnaA01g18720D	A01	10205784	10213655	7871	W&S-03	AT4G15200	GO:0032502;GO:0008361;GO:0065008;GO:0040007;GO:0090066;GO:0048610;GO:0048589;GO:0000003;GO:0022414;GO:0030154;GO:0035295;	formin 3 (FH3)
BnaA01g18730D	A01	10213817	10224101	10284	W&S-03	AT4G15180	GO:0032502;GO:0000003;GO:0022414;GO:0048467;GO:0009908;GO:0009791;	SET domain protein 2 (SDG2)
BnaA01g18740D	A01	10229860	10230735	875	W&S-03	AT4G15160	-	cell wall-plasma membrane linker protein (CWLP)
BnaA01g18750D	A01	10251698	10253404	1706	W&S-03	AT4G15130	GO:0008152;GO:0044238;GO:0006807;GO:0009058;	phosphorylcholine cytidylyltransferase2 (CCT2)
BnaA01g18760D	A01	10257822	10258364	542	W&S-03	AT4G15120	-	VQ motif-containing protein
BnaA01g18770D	A01	10266966	10271798	4832	W&S-03	AT4G15080	-	DHHC-type zinc finger family protein
BnaA01g18780D	A01	10272710	10281836	9126	W&S-03	AT4G15075	-	CONTAINS InterPro DOMAIN/s: FBD (InterPro:IPR013596), F-box domain, Skp2-like (InterPro:IPR022364), FBD-like (InterPro:IPR006566), Leucine-rich repeat 2 (InterPro:IPR013101)
BnaA02g00960D	A02	370739	370825	86	W&S-04	-	-	-
BnaA02g00970D	A02	370882	372031	1149	W&S-04	AT5G11340	-	Acyl-CoA N-acyltransferases (NAT) superfamily protein
BnaA02g00980D	A02	374076	374835	759	W&S-04	AT3G45950	-	Pre-mRNA splicing Prp18-interacting factor
BnaA02g00990D	A02	378836	380014	1178	W&S-04	AT4G36840	-	Galactose oxidase/kelch repeat superfamily protein
BnaA02g01000D	A02	385368	387901	2533	W&S-04	AT5G11420	-	FUNCTIONS IN: molecular_function unknown
BnaA02g01010D	A02	389066	389643	577	W&S-04	AT5G11440	-	CTC-interacting domain 5 (CID5)
BnaA02g01020D	A02	390608	391412	804	W&S-04	AT5G11460	-	Protein of unknown function (DUF581)
BnaA02g01030D	A02	409169	413736	4567	W&S-04	AT5G11530	GO:0042538;GO:0050896;GO:0006950;GO:0050794;GO:0009628;GO:0050789;GO:0032502;GO:0031323;GO:0019222;GO:0048580;GO:0008152;GO:0000003;GO:0051171;GO:0022414;GO:0044238;GO:0009909;GO:0051239;GO:0050793;GO:0009908;GO:0006807;GO:0009058;GO:0009791;	embryonic flower 1 (EMF1)
BnaA02g01040D	A02	414056	416083	2027	W&S-04	AT5G11540	-	D-arabinono-1,4-lactone oxidase family protein
BnaA02g01050D	A02	419541	421819	2278	W&S-04	AT5G11550	-	ARM repeat superfamily protein
BnaA02g01060D	A02	423887	428051	4164	W&S-04	AT5G11560	-	catalytics
BnaA02g01070D	A02	428937	431329	2392	W&S-04	AT5G11580	-	Regulator of chromosome condensation (RCC1) family protein
BnaA02g01080D	A02	435345	436094	749	W&S-04	AT5G11590	GO:0050794;GO:0050789;GO:0031323;GO:0019222;GO:0008152;GO:0051171;GO:0044238;GO:0006807;GO:0009058;	TINY2 (TINY2)
BnaA02g01090D	A02	478607	478780	173	W&S-04	-	-	-
BnaA02g01100D	A02	479660	480912	1252	W&S-04	AT5G12050	-	unknown protein
BnaA02g14320D	A02	8042492	8044013	1521	W&S-05	AT1G26670	GO:0032502;GO:0008361;GO:0065008;GO:0040007;GO:0090066;	VTI1B
BnaA02g14330D	A02	8088022	8089554	1532	W&S-05	AT1G69530	GO:0010114;GO:0050896;GO:0050794;GO:0009628;GO:0050789;GO:0042221;GO:0010033;GO:0032502;GO:0009416;GO:0009314;GO:0008361;GO:0065008;GO:0009719;GO:0040007;GO:0090066;GO:0048589;GO:0048646;	expansin A1 (EXPA1)
BnaA02g14340D	A02	8089629	8091374	1745	W&S-05	AT1G69530	GO:0010114;GO:0050896;GO:0050794;GO:0009628;GO:0050789;GO:0042221;GO:0010033;GO:0032502;GO:0009416;GO:0009314;GO:0008361;GO:0065008;GO:0009719;GO:0040007;GO:0090066;GO:0048589;GO:0048646;	expansin A1 (EXPA1)
BnaA02g14350D	A02	8094612	8095024	412	W&S-05	-	-	-
BnaA02g14360D	A02	8095927	8097603	1676	W&S-05	-	-	-
BnaA02g14370D	A02	8098326	8098598	272	W&S-05	AT1G69540	-	AGAMOUS-like 94 (AGL94)
BnaA02g14380D	A02	8098694	8101507	2813	W&S-05	-	-	-
BnaA02g14390D	A02	8103071	8103603	532	W&S-05	AT3G04945	GO:0050832;	low-molecular-weight cysteine-rich 18 (LCR18)
BnaA02g14400D	A02	8111186	8113335	2149	W&S-05	AT3G27740	GO:0050896;GO:0009605;GO:0006950;GO:0008152;GO:0044238;GO:0006807;GO:0009058;	carbamoyl phosphate synthetase A (CARA)
BnaA02g14410D	A02	8128787	8130586	1799	W&S-05	AT1G69580	GO:0050896;GO:0050794;GO:0050789;GO:0042221;GO:0010033;GO:0071495;GO:0009719;GO:0031323;GO:0019222;GO:0008152;GO:0051171;GO:0044238;GO:0006807;GO:0009058;GO:0009735;	Homeodomain-like superfamily protein
BnaA02g14420D	A02	8139643	8140290	647	W&S-05	AT1G69588	-	CLAVATA3/ESR-RELATED 45 (CLE45)
BnaA02g16830D	A02	10039240	10041332	2092	W&S-06	AT1G74230	GO:0032502;GO:0000003;GO:0022414;GO:0009791;	glycine-rich RNA-binding protein 5 (GR-RBP5)
BnaA02g16840D	A02	10042684	10044815	2131	W&S-06	AT1G74240	-	Mitochondrial substrate carrier family protein
BnaA02g16850D	A02	10045360	10047862	2502	W&S-06	AT1G74250	-	DNAJ heat shock N-terminal domain-containing protein
BnaA02g16860D	A02	10048138	10048569	431	W&S-06	AT1G74260	-	-
BnaA02g16870D	A02	10049002	10050180	1178	W&S-06	AT1G74270	-	Ribosomal protein L35Ae family protein
BnaA02g16880D	A02	10052880	10054463	1583	W&S-06	-	-	-
BnaA02g16890D	A02	10059003	10059604	601	W&S-06	AT1G74340	-	dolichol phosphate-mannose biosynthesis regulatory protein-related
BnaA02g16900D	A02	10059672	10061666	1994	W&S-06	-	-	-
BnaA02g16910D	A02	10062534	10063222	688	W&S-06	AT1G74380	GO:0032502;GO:0008361;GO:0065008;GO:0040007;GO:0090066;GO:0048589;GO:0008152;GO:0044238;GO:0030154;GO:0009058;	xyloglucan xylosyltransferase 5 (XXT5)
BnaA02g16920D	A02	10063321	10063869	548	W&S-06	AT1G74380	GO:0032502;GO:0008361;GO:0065008;GO:0040007;GO:0090066;GO:0048589;GO:0008152;GO:0044238;GO:0030154;GO:0009058;	xyloglucan xylosyltransferase 5 (XXT5)
BnaA02g16930D	A02	10063938	10064105	167	W&S-06	AT1G74380	GO:0032502;GO:0008361;GO:0065008;GO:0040007;GO:0090066;GO:0048589;GO:0008152;GO:0044238;GO:0030154;GO:0009058;	xyloglucan xylosyltransferase 5 (XXT5)
BnaA02g16940D	A02	10079941	10081128	1187	W&S-06	-	-	-
BnaA02g16950D	A02	10108074	10110747	2673	W&S-06	-	-	-
BnaA02g16960D	A02	10111546	10119165	7619	W&S-06	AT5G28780	-	PIF1 helicase
BnaA02g17350D	A02	10507153	10512759	5606	W&S-07	AT1G75660	GO:0050896;GO:0006950;GO:0050794;GO:0009628;GO:0050789;GO:0032502;GO:0009314;GO:0065008;GO:0031323;GO:0019222;GO:0008152;GO:0051171;GO:0044238;GO:0006807;GO:0009058;GO:0006259;	5'-3' exoribonuclease 3 (XRN3)
BnaA02g17360D	A02	10512828	10514282	1454	W&S-07	AT1G75670	GO:0008152;GO:0044238;GO:0006807;GO:0009058;	DNA-directed RNA polymerases
BnaA02g17370D	A02	10515270	10518902	3632	W&S-07	AT1G75680	GO:0050896;GO:0009605;GO:0050794;GO:0009628;GO:0050789;GO:0042221;GO:0010033;GO:0032502;GO:0009416;GO:0009314;GO:0071495;GO:0008361;GO:0065008;GO:0009719;GO:0040007;GO:0090066;GO:0048589;GO:0008152;GO:0000003;GO:0022414;GO:0044238;GO:0051239;GO:0050793;GO:0009908;GO:0030154;GO:0009058;GO:0009735;GO:0009791;GO:0010817;	glycosyl hydrolase 9B7 (GH9B7)
BnaA02g17380D	A02	10520012	10521692	1680	W&S-07	AT5G05800	GO:0050896;GO:0009628;GO:0032502;GO:0009416;GO:0009314;GO:0000003;GO:0022414;GO:0009791;	unknown protein
BnaA02g17390D	A02	10521792	10522877	1085	W&S-07	AT1G75690	GO:0050794;GO:0050789;GO:0031323;GO:0019222;GO:0016311;GO:0008152;GO:0051246;GO:0032268;GO:0044238;GO:0019220;GO:0051174;GO:0006807;	DnaJ/Hsp40 cysteine-rich domain superfamily protein
BnaA02g17400D	A02	10523543	10528189	4646	W&S-07	AT1G75700	-	HVA22-like protein G (HVA22G)
BnaA02g17410D	A02	10533066	10535279	2213	W&S-07	AT1G75710	-	C2H2-like zinc finger protein
BnaA02g17420D	A02	10536752	10537465	713	W&S-07	AT1G75720	-	Plant protein of unknown function (DUF827)
BnaA02g17430D	A02	10537876	10540054	2178	W&S-07	AT1G75730	-	unknown protein
BnaA02g17440D	A02	10540352	10540552	200	W&S-07	-	-	-
BnaA02g17450D	A02	10541222	10544987	3765	W&S-07	AT1G75730	-	unknown protein
BnaA02g17460D	A02	10548614	10549078	464	W&S-07	AT1G75750	GO:0050896;GO:0009605;GO:0009628;GO:0042221;GO:0010033;GO:0032502;GO:0009416;GO:0009314;GO:0008361;GO:0065008;GO:0009719;GO:0040007;GO:0090066;GO:0048589;GO:0008152;GO:0044238;GO:0030154;GO:0006807;GO:0009058;GO:0010817;	GAST1 protein homolog 1 (GASA1)
BnaA02g17470D	A02	10556274	10559165	2891	W&S-07	AT1G75790	GO:0032502;GO:0009555;GO:0048229;GO:0008152;GO:0048646;	SKU5 similar 18 (sks18)
BnaA02g17480D	A02	10560386	10562633	2247	W&S-07	AT1G75800	GO:0051707;	Pathogenesis-related thaumatin superfamily protein
BnaA02g17490D	A02	10563576	10564406	830	W&S-07	AT1G75810	-	unknown protein
BnaA02g17500D	A02	10566250	10566946	696	W&S-07	AT5G44420	GO:0050832;GO:0009861;GO:0009625;	plant defensin 1.2 (PDF1.2)
BnaA02g17510D	A02	10569933	10570266	333	W&S-07	AT5G44420	GO:0050832;GO:0009861;GO:0009625;	plant defensin 1.2 (PDF1.2)
BnaA02g17520D	A02	10578796	10579471	675	W&S-07	AT1G75830	GO:0050832;	plant defensin 1.2b (PDF1.2b)
BnaA02g17530D	A02	10579874	10579999	125	W&S-07	-	-	-
BnaA02g17540D	A02	10580049	10583079	3030	W&S-07	-	-	-
BnaA02g17550D	A02	10587798	10589500	1702	W&S-07	AT1G75840	GO:0050896;GO:0009605;GO:0050794;GO:0009628;GO:0050789;GO:0032502;GO:0009416;GO:0009314;GO:0008361;GO:0065008;GO:0040007;GO:0090066;GO:0048589;GO:0008152;GO:0044238;GO:0030154;GO:0009058;GO:0010817;	RAC-like GTP binding protein 5 (ARAC5)
BnaA02g17560D	A02	10589755	10591035	1280	W&S-07	AT1G75850	-	VPS35 homolog B (VPS35B)
BnaA02g17570D	A02	10592625	10593499	874	W&S-07	AT1G75870	-	unknown protein
BnaA02g17580D	A02	10594407	10596401	1994	W&S-07	AT1G75920	-	extracellular lipase 4 (EXL4)
BnaA02g17590D	A02	10596564	10597758	1194	W&S-07	AT1G75930	GO:0032502;GO:0009555;GO:0048229;GO:0008152;GO:0000003;GO:0048646;GO:0044238;GO:0019953;	extracellular lipase 6 (EXL6)
BnaA02g17600D	A02	10599616	10602825	3209	W&S-07	AT1G75940	GO:0032502;GO:0009555;GO:0048229;GO:0008152;GO:0000003;GO:0048646;GO:0044238;GO:0019953;	ATA27
BnaA02g17610D	A02	10605324	10607487	2163	W&S-07	AT1G75940	GO:0032502;GO:0009555;GO:0048229;GO:0008152;GO:0000003;GO:0048646;GO:0044238;GO:0019953;	ATA27
BnaA02g17620D	A02	10609853	10610900	1047	W&S-07	AT1G75950	GO:0050896;GO:0006950;GO:0050794;GO:0050789;GO:0042221;GO:0010033;GO:0032502;GO:0008361;GO:0065008;GO:0040007;GO:0090066;GO:0031323;GO:0019222;GO:0010035;GO:0048589;GO:0008152;GO:0051171;GO:0044238;GO:0009607;GO:0050793;GO:0046686;GO:0010038;GO:0051788;GO:0006807;GO:0007623;GO:0009058;GO:0048511;GO:0006259;	S phase kinase-associated protein 1 (SKP1)
BnaA02g17630D	A02	10613253	10614905	1652	W&S-07	AT1G75960	-	acyl activating enzyme 5 (AAE5)
BnaA02g17640D	A02	10616661	10617173	512	W&S-07	AT1G76640	ath04626;	Calcium-binding EF-hand family protein
BnaA02g17650D	A02	10618757	10619266	509	W&S-07	AT1G76650	ath04626;GO:0050896;GO:0009605;GO:0006950;GO:0050794;GO:0050789;GO:0042221;GO:0010033;GO:0071495;GO:0009719;GO:0008152;GO:0009738;GO:0009753;GO:0044238;GO:0009607;GO:0009743;GO:0009723;GO:0009058;	Calcium-binding EF-hand family protein
BnaA02g17660D	A02	10622173	10623913	1740	W&S-07	AT1G76660	-	FUNCTIONS IN: molecular_function unknown
BnaA02g17670D	A02	10628257	10630161	1904	W&S-07	AT1G76690	-	12-oxophytodienoate reductase 1 (OPR1)
BnaA02g17680D	A02	10631137	10632410	1273	W&S-07	AT1G76740	GO:0032502;GO:0000003;GO:0048646;GO:0022414;GO:0009908;GO:0009791;	Uncharacterised BCR, YbaB family COG0718
BnaA02g17690D	A02	10632936	10633403	467	W&S-07	AT1G76750	GO:0032502;GO:0048610;GO:0000003;GO:0022414;GO:0030154;GO:0019953;	Protein of unknown function (DUF1278)
BnaA02g17700D	A02	10634623	10635436	813	W&S-07	AT1G76770	-	HSP20-like chaperones superfamily protein
BnaA02g17710D	A02	10649639	10661151	11512	W&S-07	AT1G76780	-	HSP20-like chaperones superfamily protein
BnaA02g17720D	A02	10664117	10664701	584	W&S-07	AT1G76800	-	Vacuolar iron transporter (VIT) family protein
BnaA02g17730D	A02	10668355	10673851	5496	W&S-07	AT1G76820	-	eukaryotic translation initiation factor 2 (eIF-2) family protein
BnaA02g18100D	A02	10942890	10944735	1845	W&S-08	AT1G76420	GO:0050794;GO:0050789;GO:0032502;GO:0031323;GO:0019222;GO:0008152;GO:0048646;GO:0051171;GO:0044238;GO:0006807;GO:0009058;	CUP SHAPED COTYLEDON3 (CUC3)
BnaA02g18110D	A02	10952356	10955272	2916	W&S-08	AT1G76430	-	phosphate transporter 1
BnaA02g18120D	A02	10956680	10956918	238	W&S-08	AT1G76450	-	-
BnaA02g18130D	A02	10977792	10981133	3341	W&S-08	AT1G76500	GO:0009640;GO:0050896;GO:0006950;GO:0050794;GO:0009628;GO:0050789;GO:0042221;GO:0010033;GO:0009266;GO:0032502;GO:0009409;GO:0009416;GO:0009314;GO:0048580;GO:0008152;GO:0000003;GO:0022414;GO:0044238;GO:0009909;GO:0009743;GO:0051239;GO:0050793;GO:0009908;GO:0009791;	SUPPRESSOR OF PHYB-4#3 (SOB3)
BnaA02g18140D	A02	10984728	10985990	1262	W&S-08	-	-	-
BnaA02g18150D	A02	10990306	10991130	824	W&S-08	AT1G76530	-	Auxin efflux carrier family protein
BnaA02g18160D	A02	10992053	10993848	1795	W&S-08	AT1G76570	GO:0010218;GO:0009637;GO:0050896;GO:0009628;GO:0009416;GO:0009314;GO:0008152;GO:0044238;GO:0006807;GO:0009058;	Chlorophyll A-B binding family protein
BnaA02g18170D	A02	10995292	10999698	4406	W&S-08	AT1G76580	GO:0050794;GO:0050789;GO:0031323;GO:0019222;GO:0008152;GO:0051171;GO:0044238;GO:0006807;GO:0009058;	Squamosa promoter-binding protein-like (SBP domain) transcription factor family protein
BnaA02g18180D	A02	11008813	11009451	638	W&S-08	AT1G76600	GO:0050896;GO:0006950;GO:0050794;GO:0050789;GO:0042221;GO:0010033;GO:0071495;GO:0009719;GO:0008152;GO:0044238;GO:0006955;GO:0009743;GO:0006952;GO:0009723;GO:0009058;	unknown protein
BnaA02g18190D	A02	11010405	11011919	1514	W&S-08	ATCG01250	-	NDHB.2
BnaA02g18200D	A02	11023888	11026724	2836	W&S-08	AT1G77690	ath04075;GO:0050896;GO:0009605;GO:0009628;GO:0042221;GO:0010033;GO:0032502;GO:0009416;GO:0009314;GO:0008361;GO:0065008;GO:0009719;GO:0040007;GO:0090066;GO:0048589;GO:0008152;GO:0048646;GO:0044238;GO:0030154;GO:0009058;GO:0009791;GO:0010817;	like AUX1 3 (LAX3)
BnaA02g18210D	A02	11031029	11034167	3138	W&S-08	-	-	-
BnaA02g18220D	A02	11043475	11047158	3683	W&S-08	AT1G18260	GO:0042538;	HCP-like superfamily protein
BnaA02g18230D	A02	11050759	11054995	4236	W&S-08	AT1G77680	-	Ribonuclease II/R family protein
BnaA02g18240D	A02	11058271	11060094	1823	W&S-08	AT1G77660	-	Histone H3 K4-specific methyltransferase SET7/9 family protein
BnaA02g18250D	A02	11064901	11067027	2126	W&S-08	AT1G77630	-	Peptidoglycan-binding LysM domain-containing protein
BnaA02g18260D	A02	11068146	11069498	1352	W&S-08	AT1G77620	GO:0050896;GO:0006950;GO:0008152;GO:0044238;GO:0006807;GO:0006259;	P-loop containing nucleoside triphosphate hydrolases superfamily protein
BnaA02g21860D	A02	14250317	14254300	3983	W&S-09	AT4G11030	-	AMP-dependent synthetase and ligase family protein
BnaA02g21870D	A02	14273411	14273764	353	W&S-09	AT4G11020	-	unknown protein
BnaA02g21880D	A02	14288620	14289201	581	W&S-09	-	-	-
BnaA02g21890D	A02	14290953	14292811	1858	W&S-09	AT4G11010	GO:0050896;GO:0006950;GO:0050794;GO:0050789;GO:0042221;GO:0016310;GO:0008152;GO:0044238;GO:0006807;GO:0009058;	nucleoside diphosphate kinase 3 (NDPK3)
BnaA02g21900D	A02	14302438	14303518	1080	W&S-09	-	-	-
BnaA02g21910D	A02	14303875	14304102	227	W&S-09	-	-	-
BnaA02g21920D	A02	14319113	14320440	1327	W&S-09	AT4G10810	-	unknown protein
BnaA02g21930D	A02	14322661	14325031	2370	W&S-09	AT5G23800	-	DOMAIN OF UNKNOWN FUNCTION 724 10 (DUF 10)
BnaA02g21940D	A02	14327335	14332709	5374	W&S-09	-	-	-
BnaA02g21950D	A02	14332769	14338237	5468	W&S-09	AT4G10770	-	oligopeptide transporter 7 (OPT7)
BnaA02g21960D	A02	14350864	14355020	4156	W&S-09	AT4G10730	-	Protein kinase superfamily protein
BnaA02g21970D	A02	14364816	14367894	3078	W&S-09	AT4G10530	-	Subtilase family protein
BnaA02g21980D	A02	14378231	14379457	1226	W&S-09	AT4G10450	GO:0008152;GO:0044238;GO:0006807;GO:0009058;	Ribosomal protein L6 family
BnaA02g21990D	A02	14380424	14382650	2226	W&S-09	AT4G10440	GO:0032502;GO:0009555;GO:0048229;GO:0048646;	S-adenosyl-L-methionine-dependent methyltransferases superfamily protein
BnaA02g22000D	A02	14393711	14394702	991	W&S-09	AT4G10430	-	TMPIT-like protein
BnaA02g22010D	A02	14399938	14400285	347	W&S-09	-	-	-
BnaA02g22020D	A02	14413780	14415162	1382	W&S-09	AT4G10390	-	Protein kinase superfamily protein
BnaA02g33060D	A02	23675565	23680051	4486	W&S-10	AT5G61950	-	Ubiquitin carboxyl-terminal hydrolase-related protein
BnaA02g33070D	A02	23681041	23686442	5401	W&S-10	AT5G61950	-	Ubiquitin carboxyl-terminal hydrolase-related protein
BnaA02g33080D	A02	23686644	23689522	2878	W&S-10	AT5G61960	GO:0050794;GO:0050789;GO:0032502;	MEI2-like protein 1 (ML1)
BnaA02g33090D	A02	23689595	23693777	4182	W&S-10	AT5G61960	GO:0050794;GO:0050789;GO:0032502;	MEI2-like protein 1 (ML1)
BnaA02g33100D	A02	23697974	23702248	4274	W&S-10	AT5G61970	-	signal recognition particle-related / SRP-related
BnaA02g33110D	A02	23703177	23708902	5725	W&S-10	AT5G61980	GO:0050794;GO:0050789;GO:0032502;GO:0048610;GO:0000003;GO:0022414;GO:0035295;	ARF-GAP domain 1 (AGD1)
BnaA02g33120D	A02	23718046	23720270	2224	W&S-10	AT5G62050	-	homolog of yeast oxidase assembly 1 (OXA1) (OXA1)
BnaA02g33130D	A02	23721363	23725038	3675	W&S-10	AT5G62090	GO:1901001;GO:0047484;GO:0032502;GO:0000003;GO:0022414;GO:0048467;GO:0009908;GO:0009791;	SEUSS-like 2 (SLK2)
BnaA02g33140D	A02	23726362	23727999	1637	W&S-10	AT5G62100	-	BCL-2-associated athanogene 2 (BAG2)
BnaA02g33150D	A02	23728677	23730668	1991	W&S-10	-	-	-
BnaA02g33160D	A02	23730985	23732622	1637	W&S-10	AT5G62100	-	BCL-2-associated athanogene 2 (BAG2)
BnaA02g33170D	A02	23732682	23738435	5753	W&S-10	AT5G07210	ath04075;GO:0050896;GO:0050794;GO:0050789;GO:0042221;GO:0010033;GO:0071495;GO:0009719;GO:0031323;GO:0019222;GO:0008152;GO:0051171;GO:0044238;GO:0006807;GO:0009058;GO:0009735;	response regulator 21 (RR21)
BnaA02g33180D	A02	23752934	23755744	2810	W&S-10	AT5G62130	-	Per1-like family protein
BnaA02g33190D	A02	23758149	23759619	1470	W&S-10	AT5G62140	-	unknown protein
BnaA02g33200D	A02	23766449	23768305	1856	W&S-10	AT5G62150	-	peptidoglycan-binding LysM domain-containing protein
BnaA02g33210D	A02	23779387	23780856	1469	W&S-10	AT5G62160	GO:0050896;GO:0009605;GO:0006950;GO:0032502;GO:0030154;	zinc transporter 12 precursor (ZIP12)
BnaA02g33220D	A02	23782037	23782427	390	W&S-10	-	-	-
BnaA02g33230D	A02	23787373	23790223	2850	W&S-10	AT5G62165	GO:0050896;GO:0009605;GO:0006950;GO:0050794;GO:0009628;GO:0050789;GO:0009266;GO:0032502;GO:0009409;GO:0009416;GO:0009314;GO:0010048;GO:0031323;GO:0019222;GO:0048580;GO:0008152;GO:0000003;GO:0051171;GO:0022414;GO:0044238;GO:0009909;GO:0048467;GO:0051239;GO:0050793;GO:0009908;GO:0006807;GO:0009058;GO:0009791;	AGAMOUS-like 42 (AGL42)
BnaA02g33240D	A02	23790601	23790858	257	W&S-10	AT5G62180	-	carboxyesterase 20 (CXE20)
BnaA02g33250D	A02	23794734	23796384	1650	W&S-10	-	-	-
BnaA02g33260D	A02	23796998	23797542	544	W&S-10	AT5G62180	-	carboxyesterase 20 (CXE20)
BnaA02g33270D	A02	23800164	23801220	1056	W&S-10	AT5G62180	-	carboxyesterase 20 (CXE20)
BnaA02g33280D	A02	23801271	23801400	129	W&S-10	-	-	-
BnaA02g33290D	A02	23802464	23803419	955	W&S-10	AT5G62180	-	carboxyesterase 20 (CXE20)
BnaA02g33300D	A02	23864463	23868896	4433	W&S-10	AT5G62180	-	carboxyesterase 20 (CXE20)
BnaA02g34420D	A02	24547289	24550520	3231	W&S-11	AT5G64840	GO:0009624;	general control non-repressible 5 (GCN5)
BnaA02g34430D	A02	24552138	24553957	1819	W&S-11	AT5G64850	-	FUNCTIONS IN: molecular_function unknown
BnaA02g34440D	A02	24557190	24559584	2394	W&S-11	AT5G64870	GO:0050896;GO:0050794;GO:0050789;GO:0042221;GO:0010033;GO:0071495;GO:0009719;GO:0009743;GO:0009723;	SPFH/Band 7/PHB domain-containing membrane-associated protein family
BnaA02g34450D	A02	24561776	24562526	750	W&S-11	AT5G64900	-	precursor of peptide 1 (PROPEP1)
BnaA02g34460D	A02	24564794	24565048	254	W&S-11	AT5G64905	GO:0071456;	-
BnaA02g34470D	A02	24566005	24566798	793	W&S-11	AT2G29180	GO:0050794;GO:0050789;GO:0032502;GO:0031323;GO:0019222;GO:0008152;GO:0051171;GO:0044238;GO:0030154;GO:0006807;GO:0009058;	unknown protein
BnaA02g34480D	A02	24567877	24570742	2865	W&S-11	AT5G64960	GO:0009615;GO:0050896;GO:0050789;GO:0032502;GO:0016310;GO:0008152;GO:0000003;GO:0022414;GO:0044238;GO:0009607;GO:0048467;GO:0009908;GO:0006807;GO:0009791;	cyclin dependent kinase group C2 (CDKC2)
BnaA02g34490D	A02	24571247	24573111	1864	W&S-11	AT5G64970	-	Mitochondrial substrate carrier family protein
BnaA02g34500D	A02	24576968	24577498	530	W&S-11	AT5G65040	-	Protein of unknown function (DUF581)
BnaA02g34510D	A02	24582145	24586321	4176	W&S-11	AT5G65080	GO:2000028;GO:0048587;GO:0010048;	MADS AFFECTING FLOWERING 3 (MAF3)
BnaA02g34520D	A02	24588117	24592498	4381	W&S-11	AT5G65080	GO:2000028;GO:0048587;GO:0010048;	MADS AFFECTING FLOWERING 3 (MAF3)
BnaA02g34530D	A02	24592870	24595455	2585	W&S-11	AT5G65070	GO:0050896;GO:0006950;GO:0050794;GO:0009628;GO:0050789;GO:0009266;GO:0032502;GO:0009409;GO:0010048;GO:0031323;GO:0019222;GO:0048580;GO:0008152;GO:0000003;GO:0051171;GO:0022414;GO:0044238;GO:0009909;GO:0048467;GO:0051239;GO:0050793;GO:0009908;GO:0006807;GO:0009058;GO:0009791;	-
BnaA02g34540D	A02	24596420	24597146	726	W&S-11	-	-	-
BnaA02g34550D	A02	24597395	24607407	10012	W&S-11	AT5G65070	GO:0050896;GO:0006950;GO:0050794;GO:0009628;GO:0050789;GO:0009266;GO:0032502;GO:0009409;GO:0010048;GO:0031323;GO:0019222;GO:0048580;GO:0008152;GO:0000003;GO:0051171;GO:0022414;GO:0044238;GO:0009909;GO:0048467;GO:0051239;GO:0050793;GO:0009908;GO:0006807;GO:0009058;GO:0009791;	MADS AFFECTING FLOWERING 4 (MAF4)
BnaA02g34560D	A02	24614181	24616798	2617	W&S-11	AT5G65090	GO:0032502;GO:0008361;GO:0065008;GO:0040007;GO:0090066;GO:0016310;GO:0048610;GO:0016311;GO:0048589;GO:0008152;GO:0000003;GO:0022414;GO:0044238;GO:0030154;GO:0035295;	BRISTLED 1 (BST1)
BnaA02g34570D	A02	24621276	24622112	836	W&S-11	AT5G65130	GO:0050794;GO:0050789;GO:0031323;GO:0019222;GO:0008152;GO:0051171;GO:0044238;GO:0006807;GO:0009058;	Integrase-type DNA-binding superfamily protein
BnaA02g34580D	A02	24623232	24626263	3031	W&S-11	AT5G65140	-	Haloacid dehalogenase-like hydrolase (HAD) superfamily protein
BnaA02g34590D	A02	24647507	24648457	950	W&S-11	AT5G66870	GO:0050794;GO:0050789;GO:0032502;GO:0031323;GO:0019222;GO:0008152;GO:0000003;GO:0051171;GO:0022414;GO:0044238;GO:0009908;GO:0006807;GO:0009058;GO:0009791;	ASYMMETRIC LEAVES 2-like 1 (ASL1)
BnaA03g13510D	A03	6151976	6153741	1765	W&S-12	AT5G50830	-	unknown protein
BnaA03g13520D	A03	6154433	6155200	767	W&S-12	AT5G50810	GO:0008152;GO:0044238;GO:0006807;GO:0009058;	translocase inner membrane subunit 8 (TIM8)
BnaA03g13530D	A03	6164069	6165795	1726	W&S-12	AT5G50800	-	Nodulin MtN3 family protein
BnaA03g13540D	A03	6166281	6170653	4372	W&S-12	AT5G50780	-	Histidine kinase-, DNA gyrase B-, and HSP90-like ATPase family protein
BnaA03g13550D	A03	6183187	6185322	2135	W&S-12	AT5G50740	-	Heavy metal transport/detoxification superfamily protein
BnaA03g13560D	A03	6192215	6192464	249	W&S-12	-	-	-
BnaA03g13570D	A03	6193660	6195304	1644	W&S-12	AT5G50720	GO:0009409;	HVA22 homologue E (HVA22E)
BnaA03g13580D	A03	6199960	6201708	1748	W&S-12	AT5G50670	GO:0032502;GO:0000003;GO:0022414;GO:0009908;GO:0009791;	Squamosa promoter-binding protein-like (SBP domain) transcription factor family protein
BnaA03g13590D	A03	6206998	6210964	3966	W&S-12	AT2G29980	GO:0080167;	fatty acid desaturase 3 (FAD3)
BnaA03g13600D	A03	6220192	6223480	3288	W&S-12	AT2G29990	-	alternative NAD(P)H dehydrogenase 2 (NDA2)
BnaA03g13610D	A03	6224101	6226663	2562	W&S-12	AT2G30000	-	PHF5-like protein
BnaA03g13620D	A03	6228388	6229128	740	W&S-12	AT4G25470	GO:0009631;GO:0050896;GO:0006950;GO:0050794;GO:0009628;GO:0050789;GO:0009266;GO:0009409;GO:0031323;GO:0019222;GO:0008152;GO:0051171;GO:0044238;GO:0006807;GO:0009058;	C-repeat/DRE binding factor 2 (CBF2)
BnaA03g13630D	A03	6240056	6245305	5249	W&S-12	AT5G10140	GO:0009266;GO:0010048;GO:0050896;GO:0009605;GO:0006950;GO:0050794;GO:0009628;GO:0050789;GO:0032502;GO:0009409;GO:0009416;GO:0009314;GO:0031323;GO:0019222;GO:0048580;GO:0008152;GO:0000003;GO:0051171;GO:0022414;GO:0044238;GO:0009909;GO:0048467;GO:0051239;GO:0050793;GO:0009908;GO:0006807;GO:0007623;GO:0009058;GO:0048511;GO:0009791;	K-box region and MADS-box transcription factor family protein
BnaA03g13640D	A03	6247815	6248279	464	W&S-12	AT2G30020	GO:0050832;GO:0009620;GO:0050896;GO:0009605;GO:0006950;GO:0050794;GO:0050789;GO:0042221;GO:0010033;GO:0071495;GO:0009719;GO:0016311;GO:0008152;GO:0009738;GO:0044238;GO:0009607;GO:0006952;	Protein phosphatase 2C family protein
BnaA03g13650D	A03	6248341	6249325	984	W&S-12	AT2G30020	GO:0050832;GO:0009620;GO:0050896;GO:0009605;GO:0006950;GO:0050794;GO:0050789;GO:0042221;GO:0010033;GO:0071495;GO:0009719;GO:0016311;GO:0008152;GO:0009738;GO:0044238;GO:0009607;GO:0006952;	Protein phosphatase 2C family protein
BnaA03g13660D	A03	6262384	6263793	1409	W&S-12	AT2G30040	GO:0050896;GO:0050794;GO:0050789;GO:0042221;GO:0010033;GO:0071495;GO:0009719;GO:0016310;GO:0031323;GO:0019222;GO:0008152;GO:0009738;GO:0051171;GO:0009753;GO:0044238;GO:0009743;GO:0009723;GO:0006807;GO:0009058;	mitogen-activated protein kinase kinase kinase 14 (MAPKKK14)
BnaA03g13670D	A03	6265398	6267274	1876	W&S-12	AT2G30050	GO:0050896;GO:0006950;GO:0009628;GO:0008152;GO:0044238;GO:0006807;	transducin family protein / WD-40 repeat family protein
BnaA03g13680D	A03	6268039	6270073	2034	W&S-12	AT2G30060	-	Pleckstrin homology (PH) domain superfamily protein
BnaA03g16140D	A03	7490777	7492090	1313	W&S-13	AT2G35230	GO:0050789;GO:0032502;GO:0040007;GO:0048580;GO:0000003;GO:0022414;GO:0051239;GO:0050793;GO:0009791;	VQ motif-containing protein
BnaA03g16150D	A03	7492808	7493805	997	W&S-13	AT2G35240	-	plastid developmental protein DAG, putative
BnaA03g16160D	A03	7494471	7496610	2139	W&S-13	AT2G35260	GO:0050789;GO:0016310;GO:0008152;GO:0044238;GO:0009058;	unknown protein
BnaA03g16170D	A03	7505625	7507106	1481	W&S-13	AT3G31430	-	unknown protein
BnaA03g16180D	A03	7534122	7534382	260	W&S-13	AT2G35612	-	FUNCTIONS IN: molecular_function unknown
BnaA03g16190D	A03	7537593	7538924	1331	W&S-13	AT2G35615	-	Eukaryotic aspartyl protease family protein
BnaA03g16200D	A03	7539322	7543759	4437	W&S-13	AT2G35620	GO:0050896;GO:0009605;GO:0009628;GO:0032502;GO:0009416;GO:0009314;GO:0008361;GO:0065008;GO:0040007;GO:0090066;GO:0016310;GO:0048589;GO:0008152;GO:0044238;GO:0030154;GO:0009058;GO:0010817;	FEI 2 (FEI2)
BnaA03g16210D	A03	7545114	7557099	11985	W&S-13	AT2G35630	GO:0050896;GO:0009605;GO:0050794;GO:0009628;GO:0050789;GO:0016310;GO:0031323;GO:0019222;GO:0008152;GO:0051171;GO:0044238;GO:0006807;GO:0009058;GO:0006259;	MICROTUBULE ORGANIZATION 1 (MOR1)
BnaA03g16220D	A03	7575378	7577237	1859	W&S-13	AT1G61840	-	Cysteine/Histidine-rich C1 domain family protein
BnaA03g16230D	A03	7577288	7582695	5407	W&S-13	AT2G35650	GO:0050896;GO:0006950;GO:0050794;GO:0050789;GO:0042221;GO:0010033;GO:0032502;GO:0071495;GO:0008361;GO:0065008;GO:0009719;GO:0040007;GO:0090066;GO:0031323;GO:0019222;GO:0048610;GO:0048589;GO:0008152;GO:0000003;GO:0009753;GO:0022414;GO:0006955;GO:0009751;GO:0031347;GO:0080134;GO:0009607;GO:0009743;GO:0050776;GO:0006952;GO:0009626;GO:0030154;GO:0009058;GO:0009791;GO:0035295;	cellulose synthase like (CSLA07)
BnaA03g16240D	A03	7582749	7583574	825	W&S-13	AT2G35658	-	unknown protein
BnaA03g16250D	A03	7584244	7586600	2356	W&S-13	AT1G72110	-	O-acyltransferase (WSD1-like) family protein
BnaA03g16260D	A03	7589791	7592112	2321	W&S-13	AT2G35680	GO:0050794;GO:0050789;GO:0016310;GO:0031323;GO:0019222;GO:0016311;GO:0008152;GO:0044238;GO:0019220;GO:0051174;	Phosphotyrosine protein phosphatases superfamily protein
BnaA03g43250D	A03	21722443	21722973	530	W&S-14	AT4G17718	GO:0050832;GO:0032502;GO:0009791;	Defensin-like (DEFL) family protein
BnaA03g43260D	A03	21723964	21725787	1823	W&S-14	AT4G17720	-	RNA-binding (RRM/RBD/RNP motifs) family protein
BnaA03g43270D	A03	21731075	21731525	450	W&S-14	AT4G17718	GO:0050832;GO:0032502;GO:0009791;	Defensin-like (DEFL) family protein
BnaA03g43280D	A03	21733694	21735597	1903	W&S-14	AT4G17720	-	RNA-binding (RRM/RBD/RNP motifs) family protein
BnaA03g43290D	A03	21736086	21737831	1745	W&S-14	AT4G17730	GO:0032502;GO:0009555;GO:0048229;	syntaxin of plants 23 (SYP23)
BnaA03g43300D	A03	21737961	21740485	2524	W&S-14	AT4G17740	-	Peptidase S41 family protein
BnaA03g43310D	A03	21742370	21743767	1397	W&S-14	AT4G17760	GO:0050896;GO:0006950;GO:0008152;GO:0044238;GO:0006807;GO:0009058;GO:0006259;	damaged DNA binding
BnaA03g43320D	A03	21753652	21757564	3912	W&S-14	AT4G17770	-	trehalose phosphatase/synthase 5 (TPS5)
BnaA03g43330D	A03	21757652	21758824	1172	W&S-14	AT4G17780	-	F-box and associated interaction domains-containing protein
BnaA03g43340D	A03	21769781	21770435	654	W&S-14	-	-	-
BnaA03g43350D	A03	21779151	21780989	1838	W&S-14	AT4G17790	-	SNARE associated Golgi protein family
BnaA03g43360D	A03	21785206	21786081	875	W&S-14	AT4G17800	GO:0050896;GO:0050794;GO:0050789;GO:0042221;GO:0010033;GO:0008152;	Predicted AT-hook DNA-binding family protein
BnaA03g43370D	A03	21800408	21801028	620	W&S-14	AT4G17810	GO:0050794;GO:0050789;GO:0032502;GO:0031323;GO:0019222;GO:0008152;GO:0051246;GO:0032268;GO:0051171;GO:0044238;GO:0030154;GO:0006807;GO:0009058;	C2H2 and C2HC zinc fingers superfamily protein
BnaA03g43380D	A03	21803005	21803527	522	W&S-14	-	-	-
BnaA03g43390D	A03	21803900	21806168	2268	W&S-14	AT4G17830	-	Peptidase M20/M25/M40 family protein
BnaA03g43400D	A03	21806225	21807959	1734	W&S-14	AT4G17840	-	FUNCTIONS IN: molecular_function unknown
BnaA03g43410D	A03	21808356	21809284	928	W&S-14	AT4G17870	ath04075;GO:0050896;GO:0050794;GO:0050789;GO:0042221;GO:0010033;GO:0032502;GO:0071495;GO:0009719;GO:0048580;GO:0009738;GO:0051239;GO:0050793;GO:0009791;	PYRABACTIN RESISTANCE 1 (PYR1)
BnaA03g46370D	A03	23778539	23782316	3777	W&S-15	AT4G23980	GO:0050896;GO:0050794;GO:0050789;GO:0042221;GO:0010033;GO:0009719;GO:0031323;GO:0019222;GO:0008152;GO:0051171;GO:0044238;GO:0006807;GO:0009058;	auxin response factor 9 (ARF9)
BnaA03g46380D	A03	23784027	23784775	748	W&S-15	AT4G24010	-	cellulose synthase like G1 (CSLG1)
BnaA03g46390D	A03	23799165	23801225	2060	W&S-15	AT2G30290	-	VACUOLAR SORTING RECEPTOR 2 (VSR2)
BnaA03g46400D	A03	23803993	23805408	1415	W&S-15	AT4G24015	-	RING/U-box superfamily protein
BnaA03g46410D	A03	23822691	23826304	3613	W&S-15	AT4G24020	GO:0009414;GO:0050896;GO:0006950;GO:0009628;GO:0042221;GO:0010035;GO:0008152;GO:0006807;	NIN like protein 7 (NLP7)
BnaA03g46420D	A03	23828311	23828938	627	W&S-15	AT4G24026	-	unknown protein
BnaA03g46430D	A03	23830267	23833011	2744	W&S-15	AT4G24040	-	trehalase 1 (TRE1)
BnaA03g46440D	A03	23837945	23841593	3648	W&S-15	AT4G24050	-	NAD(P)-binding Rossmann-fold superfamily protein
BnaA03g46450D	A03	23857757	23858993	1236	W&S-15	-	-	-
BnaA03g46460D	A03	23864873	23867583	2710	W&S-15	AT4G24120	GO:0050896;GO:0042221;GO:0032502;GO:0010035;GO:0000003;GO:0022414;GO:0010038;GO:0009791;	YELLOW STRIPE like 1 (YSL1)
BnaA03g46470D	A03	23869245	23870089	844	W&S-15	AT4G24130	-	Protein of unknown function, DUF538
BnaA03g46480D	A03	23873306	23875236	1930	W&S-15	AT4G24150	GO:0050896;GO:0050794;GO:0050789;GO:0042221;GO:0010033;GO:0032502;GO:0071495;GO:0009719;GO:0031323;GO:0019222;GO:0008152;GO:0051171;GO:0044238;GO:0006807;GO:0009058;	growth-regulating factor 8 (GRF8)
BnaA03g46490D	A03	23875734	23877688	1954	W&S-15	AT4G24160	-	alpha/beta-Hydrolases superfamily protein
BnaA03g46500D	A03	23878892	23880202	1310	W&S-15	AT4G24180	GO:0009682;GO:0009617;GO:0051707;	THAUMATIN-LIKE PROTEIN 1 (TLP1)
BnaA03g46510D	A03	23880653	23884164	3511	W&S-15	AT4G24190	GO:0009409;ath04626;GO:0050896;GO:0006950;GO:0009628;GO:0050789;GO:0042221;GO:0009266;GO:0032502;GO:0009416;GO:0009314;GO:0040007;GO:0010035;GO:0048589;GO:0008152;GO:0044238;GO:0051239;GO:0050793;GO:0046686;GO:0010038;GO:0009058;	SHEPHERD (SHD)
BnaA03g46520D	A03	23885915	23887010	1095	W&S-15	AT4G24204	-	RING/U-box superfamily protein
BnaA03g46530D	A03	23888509	23889717	1208	W&S-15	AT4G24220	GO:0050896;GO:0009605;GO:0006950;GO:0032502;GO:0008152;GO:0044238;	VEIN PATTERNING 1 (VEP1)
BnaA03g46540D	A03	23890101	23891867	1766	W&S-15	AT4G24230	GO:0009646;	acyl-CoA-binding domain 3 (ACBP3)
BnaA03g46550D	A03	23893328	23895496	2168	W&S-15	AT4G24240	GO:0050896;GO:0006950;GO:0050794;GO:0009628;GO:0050789;GO:0042221;GO:0009266;GO:0009416;GO:0009314;GO:0031323;GO:0019222;GO:0010035;GO:0008152;GO:0051171;GO:0044238;GO:0006807;GO:0009058;	WRKY DNA-binding protein 7 (WRKY7)
BnaA03g46560D	A03	23895648	23898438	2790	W&S-15	AT4G24250	-	MILDEW RESISTANCE LOCUS O 13 (MLO13)
BnaA03g46570D	A03	23909393	23911846	2453	W&S-15	AT4G24260	GO:0009624;	glycosyl hydrolase 9A3 (GH9A3)
BnaA03g46580D	A03	23918809	23922094	3285	W&S-15	AT3G16620	-	translocon outer complex protein 120 (TOC120)
BnaA03g46590D	A03	23922822	23925147	2325	W&S-15	AT1G11070	-	BEST Arabidopsis thaliana protein match is: Hydroxyproline-rich glycoprotein family protein (TAIR:AT1G61080.1)
BnaA03g46600D	A03	23926112	23926664	552	W&S-15	-	-	-
BnaA03g46610D	A03	23939592	23942511	2919	W&S-15	AT4G24200	GO:0008152;GO:0044238;GO:0006807;GO:0009058;	Transcription elongation factor (TFIIS) family protein
BnaA03g46620D	A03	23945809	23947002	1193	W&S-15	AT4G24270	GO:0032502;GO:0048610;GO:0048229;GO:0008152;GO:0000003;GO:0022414;GO:0044238;GO:0030154;GO:0006807;GO:0009791;GO:0019953;	EMBRYO DEFECTIVE 140 (EMB140)
BnaA03g46630D	A03	23947347	23950092	2745	W&S-15	AT4G24200	GO:0008152;GO:0044238;GO:0006807;GO:0009058;	Transcription elongation factor (TFIIS) family protein
BnaA03g46640D	A03	23951381	23951764	383	W&S-15	AT4G24275	GO:0009414;	Identified as a screen for stress-responsive genes.
BnaA03g46650D	A03	23954814	23955136	322	W&S-15	-	-	-
BnaA03g46660D	A03	23955244	23958060	2816	W&S-15	AT4G24280	GO:0009409;	chloroplast heat shock protein 70-2 (CPHSC70-2EAT SHOCK PROTEIN 70-2)
BnaA03g46670D	A03	23958895	23959374	479	W&S-15	-	-	-
BnaA03g46680D	A03	23959486	23960313	827	W&S-15	AT3G62850	-	zinc finger protein-related
BnaA03g46690D	A03	23960367	23960915	548	W&S-15	AT3G62850	-	zinc finger protein-related
BnaA03g46700D	A03	23961303	23963781	2478	W&S-15	AT4G24330	-	Protein of unknown function (DUF1682)
BnaA03g46710D	A03	23970381	23974832	4451	W&S-15	AT4G24440	GO:0008152;GO:0044238;GO:0006807;GO:0009058;	transcription initiation factor IIA gamma chain / TFIIA-gamma (TFIIA-S)
BnaA03g46720D	A03	23975583	23977398	1815	W&S-15	AT4G24470	GO:0050794;GO:0050789;GO:0031323;GO:0019222;GO:0008152;GO:0051171;GO:0044238;GO:0006807;GO:0007623;GO:0009058;GO:0048511;	Zinc-finger protein expressed in Inflorescence Meristem (ZIM)
BnaA03g46730D	A03	23977580	23979035	1455	W&S-15	AT1G07700	GO:0050794;GO:0050789;GO:0065008;GO:0008152;GO:0044238;GO:0009058;	Thioredoxin superfamily protein
BnaA03g46740D	A03	23979452	23982191	2739	W&S-15	AT4G24490	-	RAB geranylgeranyl transferase alpha subunit 1
BnaA04g06840D	A04	5461293	5464370	3077	W&S-16	AT4G23190	GO:0009816;	cysteine-rich RLK (RECEPTOR-like protein kinase) 11 (CRK11)
BnaA04g06850D	A04	5465200	5467356	2156	W&S-16	AT5G43010	-	regulatory particle triple-A ATPase 4A (RPT4A)
BnaA04g06860D	A04	5470399	5472348	1949	W&S-16	AT3G51250	-	Senescence/dehydration-associated protein-related
BnaA04g06870D	A04	5487209	5488409	1200	W&S-16	AT4G13450	GO:0032502;GO:0008361;GO:0065008;GO:0040007;GO:0090066;GO:0048610;GO:0048589;GO:0000003;GO:0022414;GO:0030154;GO:0035295;	Adenine nucleotide alpha hydrolases-like superfamily protein
BnaA04g06880D	A04	5489604	5489903	299	W&S-16	-	-	-
BnaA04g06890D	A04	5493408	5496969	3561	W&S-16	AT4G13430	GO:0050896;GO:0006950;GO:0009628;GO:0042221;GO:0010035;GO:0008152;GO:0044238;GO:0046686;GO:0010038;GO:0006807;GO:0009058;	isopropyl malate isomerase large subunit 1 (IIL1)
BnaA04g06900D	A04	5534583	5546265	11682	W&S-16	AT4G13410	-	ATCSLA15
BnaA04g06910D	A04	5556773	5559610	2837	W&S-16	AT4G13400	-	2-oxoglutarate (2OG) and Fe(II)-dependent oxygenase superfamily protein
BnaA04g13390D	A04	11296728	11302393	5665	W&S-17	AT5G49160	GO:0050794;GO:0050789;GO:0032502;GO:0031323;GO:0019222;GO:0048610;GO:0048580;GO:0008152;GO:0000003;GO:0051171;GO:0022414;GO:0044238;GO:0009909;GO:0051239;GO:0050793;GO:0009908;GO:0006807;GO:0009058;GO:0009791;GO:0006259;	methyltransferase 1 (MET1)
BnaA04g13400D	A04	11305721	11307028	1307	W&S-17	AT4G15400	GO:0050896;GO:0009605;GO:0006950;GO:0050794;GO:0050789;GO:0042221;GO:0010033;GO:0071495;GO:0065008;GO:0009719;GO:0010035;GO:0008152;GO:0044238;GO:0010817;	HXXXD-type acyl-transferase family protein
BnaA04g13410D	A04	11318384	11323925	5541	W&S-17	AT2G23010	-	serine carboxypeptidase-like 13 (SCPL13)
BnaA04g13420D	A04	11329692	11332324	2632	W&S-17	AT2G23030	GO:0006970;ath04075;	SNF1-related protein kinase 2.9 (SNRK2.9)
BnaA04g13430D	A04	11342920	11343156	236	W&S-17	-	-	-
BnaA04g13440D	A04	11343227	11345107	1880	W&S-17	AT2G23050	GO:0050896;GO:0009605;GO:0009628;GO:0032502;GO:0009416;GO:0009314;GO:0008152;	NAKED PINS IN YUC MUTANTS 4 (NPY4)
BnaA04g13450D	A04	11348501	11350219	1718	W&S-17	AT2G23060	-	Acyl-CoA N-acyltransferases (NAT) superfamily protein
BnaA04g13460D	A04	11376617	11381047	4430	W&S-17	AT5G36150	-	putative pentacyclic triterpene synthase 3 (PEN3)
BnaA04g13470D	A04	11382519	11384859	2340	W&S-17	AT1G78490	-	cytochrome P450, family 708, subfamily A, polypeptide 3 (CYP708A3)
BnaA04g13480D	A04	11391578	11396419	4841	W&S-17	AT1G78490	-	cytochrome P450, family 708, subfamily A, polypeptide 3 (CYP708A3)
BnaA04g13490D	A04	11398484	11401431	2947	W&S-17	AT2G23080	GO:0010332;GO:0010225;ath04712;	Protein kinase superfamily protein
BnaA04g22510D	A04	16957049	16960633	3584	W&S-18	AT2G40180	GO:0050896;GO:0006950;GO:0050794;GO:0009628;GO:0050789;GO:0042221;GO:0010033;GO:0009266;GO:0032502;GO:0009409;GO:0071495;GO:0009719;GO:0016311;GO:0008152;GO:0000003;GO:0009738;GO:0022414;GO:0044238;GO:0048467;GO:0009908;GO:0009791;	phosphatase 2C5 (PP2C5)
BnaA04g22520D	A04	16962327	16962611	284	W&S-18	AT2G40170	GO:0050896;GO:0006950;GO:0050794;GO:0009628;GO:0050789;GO:0042221;GO:0010033;GO:0009266;GO:0032502;GO:0009409;GO:0009416;GO:0009314;GO:0009719;GO:0048580;GO:0008152;GO:0000003;GO:0022414;GO:0044238;GO:0009909;GO:0009743;GO:0051239;GO:0050793;GO:0009908;GO:0009058;GO:0009791;	LATE EMBRYOGENESIS ABUNDANT 6 (GEA6)
BnaA04g22530D	A04	16965812	16966460	648	W&S-18	AT5G27260	-	unknown protein
BnaA04g22540D	A04	16967315	16969737	2422	W&S-18	AT2G40120	-	Protein kinase superfamily protein
BnaA04g22550D	A04	16970784	16972751	1967	W&S-18	AT3G55960	GO:0032502;GO:0008361;GO:0065008;GO:0040007;GO:0090066;GO:0048589;GO:0030154;GO:0007623;GO:0048511;	Haloacid dehalogenase-like hydrolase (HAD) superfamily protein
BnaA04g22560D	A04	16973592	16974374	782	W&S-18	AT4G03170	GO:0050794;GO:0050789;GO:0031323;GO:0019222;GO:0008152;GO:0051171;GO:0044238;GO:0006807;GO:0009058;	AP2/B3-like transcriptional factor family protein
BnaA04g22570D	A04	16975759	16977844	2085	W&S-18	AT1G30230	-	Glutathione S-transferase, C-terminal-like
BnaA04g22580D	A04	16983809	16986638	2829	W&S-18	AT2G40116	GO:0050794;GO:0050789;GO:0008152;GO:0044238;	Phosphoinositide-specific phospholipase C family protein
BnaA04g22590D	A04	16988320	16989130	810	W&S-18	-	-	-
BnaA04g22600D	A04	16990188	16990782	594	W&S-18	AT2G40113	-	Pollen Ole e 1 allergen and extensin family protein
BnaA04g22610D	A04	16991738	16993407	1669	W&S-18	AT2G40110	-	Yippee family putative zinc-binding protein
BnaA04g22620D	A04	16995713	16998099	2386	W&S-18	AT2G40095	-	Alpha/beta hydrolase related protein
BnaA04g22630D	A04	17002005	17003760	1755	W&S-18	AT3G55490	-	GINS complex protein
BnaA04g22640D	A04	17004614	17005280	666	W&S-18	AT2G40080	GO:0010114;GO:0009585;GO:0010017;GO:0009648;GO:0048573;GO:0050896;GO:0009605;GO:0050794;GO:0009628;GO:0050789;GO:0032502;GO:0009416;GO:0009314;GO:0048580;GO:0000003;GO:0022414;GO:0009909;GO:0051239;GO:0050793;GO:0009908;GO:0007623;GO:0048511;GO:0009791;	EARLY FLOWERING 4 (ELF4)
BnaA04g22650D	A04	17006716	17007863	1147	W&S-18	AT2G40070	GO:0050896;GO:0009605;GO:0006950;GO:0009628;GO:0009266;GO:0032502;GO:0009409;GO:0009416;GO:0009314;GO:0010048;GO:0000003;GO:0022414;GO:0048467;GO:0009908;GO:0009791;	FUNCTIONS IN: molecular_function unknown
BnaA04g22660D	A04	17007952	17009479	1527	W&S-18	AT2G40060	-	Clathrin light chain protein
BnaA04g22670D	A04	17013625	17014162	537	W&S-18	-	-	-
BnaA04g22680D	A04	17016439	17017704	1265	W&S-18	AT2G40000	GO:0009816;	ortholog of sugar beet HS1 PRO-1 2 (HSPRO2)
BnaA04g22690D	A04	17021364	17021969	605	W&S-18	AT2G39990	GO:0032502;GO:0008152;GO:0000003;GO:0022414;GO:0044238;GO:0009058;	eukaryotic translation initiation factor 2 (EIF2)
BnaA04g22700D	A04	17030873	17032285	1412	W&S-18	AT2G39980	GO:0080167;	HXXXD-type acyl-transferase family protein
BnaA04g22710D	A04	17033292	17035979	2687	W&S-18	AT2G39970	-	Mitochondrial substrate carrier family protein
BnaA04g22720D	A04	17036331	17036792	461	W&S-18	AT2G39960	GO:0050794;GO:0050789;GO:0008152;GO:0044238;	Microsomal signal peptidase 25 kDa subunit (SPC25)
BnaA04g22730D	A04	17036888	17038161	1273	W&S-18	AT2G39960	GO:0050794;GO:0050789;GO:0008152;GO:0044238;	Microsomal signal peptidase 25 kDa subunit (SPC25)
BnaA04g22740D	A04	17038887	17041462	2575	W&S-18	AT2G39940	GO:0010218;ath04075;GO:0050896;GO:0009605;GO:0006950;GO:0050794;GO:0009628;GO:0050789;GO:0042221;GO:0010033;GO:0032502;GO:0009416;GO:0009314;GO:0071495;GO:0009719;GO:0048580;GO:0008152;GO:0000003;GO:0009753;GO:0022414;GO:0044238;GO:0006955;GO:0009909;GO:0031347;GO:0080134;GO:0009607;GO:0051239;GO:0050793;GO:0006952;GO:0009908;GO:0007623;GO:0048511;GO:0009791;	CORONATINE INSENSITIVE 1 (COI1)
BnaA04g22750D	A04	17042262	17044435	2173	W&S-18	AT2G39940	GO:0010218;ath04075;GO:0050896;GO:0009605;GO:0006950;GO:0050794;GO:0009628;GO:0050789;GO:0042221;GO:0010033;GO:0032502;GO:0009416;GO:0009314;GO:0071495;GO:0009719;GO:0048580;GO:0008152;GO:0000003;GO:0009753;GO:0022414;GO:0044238;GO:0006955;GO:0009909;GO:0031347;GO:0080134;GO:0009607;GO:0051239;GO:0050793;GO:0006952;GO:0009908;GO:0007623;GO:0048511;GO:0009791;	CORONATINE INSENSITIVE 1 (COI1)
BnaA04g22760D	A04	17044963	17053833	8870	W&S-18	AT2G39890	-	proline transporter 1 (PROT1)
BnaA04g22770D	A04	17057752	17059022	1270	W&S-18	AT2G39870	-	unknown protein
BnaA05g17320D	A05	12050071	12053753	3682	W&S-19	AT3G22270	-	Topoisomerase II-associated protein PAT1
BnaA05g17330D	A05	12054990	12057191	2201	W&S-19	AT3G22260	-	Cysteine proteinases superfamily protein
BnaA05g17340D	A05	12060583	12061468	885	W&S-19	AT1G40390	-	DNAse I-like superfamily protein
BnaA05g17350D	A05	12138915	12139501	586	W&S-19	AT3G22230	-	Ribosomal L27e protein family
BnaA05g17360D	A05	12140787	12142908	2121	W&S-19	AT3G11080	GO:0050896;GO:0006950;GO:0050794;GO:0050789;GO:0006952;	receptor like protein 35 (RLP35)
BnaA05g17370D	A05	12142986	12143572	586	W&S-19	AT2G15042	-	Leucine-rich repeat (LRR) family protein
BnaA05g17380D	A05	12147585	12150690	3105	W&S-19	AT3G22220	GO:0008152;GO:0044238;GO:0006807;	hAT transposon superfamily
BnaA05g20990D	A05	16269064	16274938	5874	W&S-20	AT3G19210	GO:0071480;GO:0010332;GO:0050896;GO:0006950;GO:0050794;GO:0009628;GO:0050789;GO:0032502;GO:0009314;GO:0065008;GO:0031323;GO:0019222;GO:0008152;GO:0000003;GO:0051171;GO:0022414;GO:0044238;GO:0006807;GO:0009058;GO:0009791;GO:0006259;	homolog of RAD54 (RAD54)
BnaA05g21000D	A05	16281167	16281722	555	W&S-20	AT3G19200	GO:0032502;GO:0008152;	unknown protein
BnaA05g21010D	A05	16291473	16296087	4614	W&S-20	AT3G19180	-	paralog of ARC6 (PARC6)
BnaA05g21020D	A05	16299491	16300298	807	W&S-20	AT3G19150	GO:0050794;GO:0050789;GO:0016310;GO:0031323;GO:0019222;GO:0008152;GO:0044238;GO:0019220;GO:0051174;GO:0006807;GO:0009058;GO:0006259;	KIP-related protein 6 (KRP6)
BnaA05g21030D	A05	16305955	16308733	2778	W&S-20	AT3G19130	-	RNA-binding protein 47B (RBP47B)
BnaA05g21040D	A05	16309097	16312614	3517	W&S-20	AT3G19100	-	Protein kinase superfamily protein
BnaA05g21050D	A05	16314225	16317092	2867	W&S-20	AT3G19090	GO:0008152;GO:0044238;GO:0006807;	RNA-binding protein
BnaA05g21060D	A05	16323887	16325102	1215	W&S-20	-	-	-
BnaA05g21070D	A05	16331902	16334665	2763	W&S-20	AT3G19080	-	SWIB complex BAF60b domain-containing protein
BnaA05g21080D	A05	16338119	16349552	11433	W&S-20	AT3G19050	-	phragmoplast orienting kinesin 2 (POK2)
BnaA05g21090D	A05	16356375	16356709	334	W&S-20	AT3G19030	GO:0050896;GO:0006950;GO:0050794;GO:0050789;GO:0031323;GO:0019222;GO:0008152;GO:0044238;GO:0006955;GO:0031347;GO:0080134;GO:0050776;GO:0006952;GO:0009626;GO:0006807;GO:0009058;	unknown protein
BnaA05g21100D	A05	16357204	16358471	1267	W&S-20	AT2G23610	GO:0050896;GO:0006950;GO:0050794;GO:0009628;GO:0050789;GO:0042221;GO:0010033;GO:0031323;GO:0019222;GO:0008152;GO:0044238;GO:0006955;GO:0031347;GO:0080134;GO:0009743;GO:0050776;GO:0006952;GO:0009626;GO:0006807;GO:0009058;	methyl esterase 3 (MES3)
BnaA05g21110D	A05	16364027	16365663	1636	W&S-20	AT3G19010	GO:0050896;GO:0006950;GO:0050794;GO:0050789;GO:0065008;GO:0031323;GO:0019222;GO:0008152;GO:0044238;GO:0006955;GO:0031347;GO:0080134;GO:0050776;GO:0006952;GO:0009626;GO:0009058;	2-oxoglutarate (2OG) and Fe(II)-dependent oxygenase superfamily protein
BnaA05g21120D	A05	16371281	16372351	1070	W&S-20	AT5G28780	-	PIF1 helicase
BnaA05g21130D	A05	16373485	16374831	1346	W&S-20	AT3G19000	-	2-oxoglutarate (2OG) and Fe(II)-dependent oxygenase superfamily protein
BnaA05g21140D	A05	16377993	16380612	2619	W&S-20	AT3G18990	GO:0050896;GO:0006950;GO:0050794;GO:0009628;GO:0050789;GO:0009266;GO:0032502;GO:0009409;GO:0010048;GO:0031323;GO:0019222;GO:0048580;GO:0008152;GO:0000003;GO:0051171;GO:0022414;GO:0044238;GO:0009909;GO:0051239;GO:0050793;GO:0009908;GO:0006807;GO:0009058;GO:0009791;	REDUCED VERNALIZATION RESPONSE 1 (VRN1)
BnaA06g03170D	A06	1919606	1920187	581	W&S-21	AT3G03410	ath04626;	EF hand calcium-binding protein family
BnaA06g03180D	A06	1926482	1938774	12292	W&S-21	AT1G49340	GO:0050794;GO:0050789;GO:0016310;GO:0008152;GO:0044238;	ATPI4K ALPHA
BnaA06g03190D	A06	1944647	1946083	1436	W&S-21	AT1G49320	GO:0032502;GO:0000003;GO:0022414;GO:0009791;	unknown seed protein like 1 (USPL1)
BnaA06g03200D	A06	1964154	1964575	421	W&S-21	-	-	-
BnaA06g03210D	A06	1966807	1967453	646	W&S-21	AT1G49310	-	unknown protein
BnaA06g03220D	A06	1977698	1978933	1235	W&S-21	AT1G49290	GO:0032502;GO:0008361;GO:0065008;GO:0040007;GO:0090066;GO:0048610;GO:0048589;GO:0000003;GO:0022414;GO:0030154;GO:0035295;	unknown protein
BnaA06g03230D	A06	1982130	1985476	3346	W&S-21	AT1G49270	GO:0050794;GO:0050789;GO:0032502;GO:0008361;GO:0065008;GO:0040007;GO:0090066;GO:0016310;GO:0048589;GO:0008152;GO:0044238;GO:0050793;	Protein kinase superfamily protein
BnaA06g03240D	A06	1991499	1992234	735	W&S-21	AT1G49230	-	RING/U-box superfamily protein
BnaA06g03250D	A06	2002028	2005896	3868	W&S-21	AT1G49230	-	RING/U-box superfamily protein
BnaA06g03260D	A06	2011073	2011750	677	W&S-21	AT1G49220	-	RING/U-box superfamily protein
BnaA06g23830D	A06	16500409	16501331	922	W&S-22	AT5G64900	-	precursor of peptide 1 (PROPEP1)
BnaA06g23840D	A06	16504265	16504689	424	W&S-22	AT5G64905	GO:0071456;	elicitor peptide 3 precursor (PROPEP3)
BnaA06g23850D	A06	16505038	16507532	2494	W&S-22	AT5G64930	GO:0048573;GO:0050896;GO:0009605;GO:0006950;GO:0050794;GO:0009628;GO:0050789;GO:0042221;GO:0010033;GO:0032502;GO:0009416;GO:0009314;GO:0071495;GO:0009719;GO:0010035;GO:0000003;GO:0009753;GO:0022414;GO:0006955;GO:0009607;GO:0009743;GO:0006952;GO:0009626;GO:0030154;GO:0009791;	CONSTITUTIVE EXPRESSION OF PR GENES 5 (CPR5)
BnaA06g23860D	A06	16511933	16512636	703	W&S-22	-	-	-
BnaA06g23870D	A06	16513538	16518044	4506	W&S-22	AT5G64940	-	ABC2 homolog 13 (ATH13)
BnaA06g23880D	A06	16520582	16525017	4435	W&S-22	AT1G69770	GO:0050794;GO:0050789;GO:0032502;GO:0016310;GO:0031323;GO:0019222;GO:0048610;GO:0048580;GO:0008152;GO:0000003;GO:0051171;GO:0022414;GO:0044238;GO:0009909;GO:0051239;GO:0050793;GO:0009908;GO:0006807;GO:0009058;GO:0009791;GO:0006259;	chromomethylase 3 (CMT3)
BnaA06g23890D	A06	16527587	16530906	3319	W&S-22	AT5G64960	GO:0009615;GO:0050896;GO:0050789;GO:0032502;GO:0016310;GO:0008152;GO:0000003;GO:0022414;GO:0044238;GO:0009607;GO:0048467;GO:0009908;GO:0006807;GO:0009791;	cyclin dependent kinase group C2 (CDKC2)
BnaA06g23900D	A06	16530963	16532717	1754	W&S-22	AT5G64970	-	Mitochondrial substrate carrier family protein
BnaA06g23910D	A06	16534229	16534572	343	W&S-22	-	-	-
BnaA06g23920D	A06	16541831	16542292	461	W&S-22	AT4G09490	-	Polynucleotidyl transferase, ribonuclease H-like superfamily protein
BnaA06g23930D	A06	16549838	16550971	1133	W&S-22	AT4G21240	-	F-box and associated interaction domains-containing protein
BnaA06g23940D	A06	16561316	16564476	3160	W&S-22	AT5G65000	GO:0032502;GO:0009555;GO:0048229;GO:0048646;	Nucleotide-sugar transporter family protein
BnaA06g23950D	A06	16565134	16568206	3072	W&S-22	AT5G65010	GO:0009416;GO:0050896;GO:0006950;GO:0009628;GO:0008152;GO:0044238;GO:0006807;GO:0009058;	asparagine synthetase 2 (ASN2)
BnaA06g23960D	A06	16570975	16572233	1258	W&S-22	AT5G65020	GO:0009409;	annexin 2 (ANNAT2)
BnaA06g23970D	A06	16577711	16578170	459	W&S-22	AT5G65040	-	Protein of unknown function (DUF581)
BnaA06g23980D	A06	16592073	16592373	300	W&S-22	-	-	-
BnaA06g23990D	A06	16592843	16597501	4658	W&S-22	AT5G65080	GO:2000028;GO:0048587;GO:0010048;	MADS AFFECTING FLOWERING 3 (MAF3)
BnaA06g24000D	A06	16600704	16604613	3909	W&S-22	AT5G65080	GO:2000028;GO:0048587;GO:0010048;	AGAMOUS-like 31 (AGL31)
BnaA06g24010D	A06	16605359	16607593	2234	W&S-22	AT5G64980	-	unknown protein
BnaA06g24020D	A06	16608316	16611006	2690	W&S-22	AT5G65090	GO:0032502;GO:0008361;GO:0065008;GO:0040007;GO:0090066;GO:0016310;GO:0048610;GO:0016311;GO:0048589;GO:0008152;GO:0000003;GO:0022414;GO:0044238;GO:0030154;GO:0035295;	BRISTLED 1 (BST1)
BnaA06g37350D	A06	24359190	24368434	9244	W&S-23	AT4G38760	-	Protein of unknown function (DUF3414)
BnaA06g37360D	A06	24369246	24370018	772	W&S-23	AT4G38740	GO:0009785;GO:0009416;GO:0009585;GO:0050896;GO:0009605;GO:0050794;GO:0009628;GO:0050789;GO:0042221;GO:0010033;GO:0032502;GO:0009314;GO:0071495;GO:0009719;GO:0016310;GO:0031323;GO:0019222;GO:0010035;GO:0008152;GO:0051246;GO:0032268;GO:0044238;GO:0019220;GO:0051174;GO:0046686;GO:0010038;GO:0006807;GO:0009058;GO:0009791;	rotamase CYP 1 (ROC1)
BnaA06g37370D	A06	24370276	24372519	2243	W&S-23	AT4G38630	GO:0009408;GO:0009651;GO:0050896;GO:0006950;GO:0050794;GO:0009628;GO:0050789;GO:0042221;GO:0010033;GO:0009266;GO:0032502;GO:0008361;GO:0065008;GO:0009555;GO:0009719;GO:0040007;GO:0090066;GO:0031323;GO:0019222;GO:0010035;GO:0048580;GO:0048229;GO:0048589;GO:0008152;GO:0000003;GO:0048646;GO:0051171;GO:0022414;GO:0044238;GO:0009607;GO:0009743;GO:0051239;GO:0050793;GO:0046686;GO:0010038;GO:0009908;GO:…	regulatory particle non-ATPase 10 (RPN10)
BnaA06g37380D	A06	24374789	24376162	1373	W&S-23	AT4G38620	GO:0010224;GO:0050896;GO:0009605;GO:0006950;GO:0050794;GO:0009628;GO:0050789;GO:0042221;GO:0010033;GO:0009416;GO:0009314;GO:0009719;GO:0031323;GO:0019222;GO:0008152;GO:0051171;GO:0009753;GO:0044238;GO:0009751;GO:0006807;GO:0009058;	myb domain protein 4 (MYB4)
BnaA06g37390D	A06	24380393	24381194	801	W&S-23	-	-	-
BnaA06g37400D	A06	24381258	24381436	178	W&S-23	-	-	-
BnaA06g37410D	A06	24385682	24390441	4759	W&S-23	AT4G38590	GO:0008152;GO:0044238;GO:0006807;	beta-galactosidase 14 (BGAL14)
BnaA07g16860D	A07	14257312	14261980	4668	W&S-24	AT3G56410	-	Protein of unknown function (DUF3133)
BnaA07g16870D	A07	14262871	14264072	1201	W&S-24	AT3G56420	GO:0050794;GO:0050789;GO:0065008;GO:0008152;	Thioredoxin superfamily protein
BnaA07g16880D	A07	14264152	14265788	1636	W&S-24	AT3G56460	-	GroES-like zinc-binding alcohol dehydrogenase family protein
BnaA07g16890D	A07	14266208	14269652	3444	W&S-24	AT3G56480	-	myosin heavy chain-related
BnaA07g16900D	A07	14273684	14274916	1232	W&S-24	AT3G56490	GO:0008152;GO:0044238;GO:0006807;	HIS triad family protein 3 (HIT3)
BnaA07g16910D	A07	14277540	14279232	1692	W&S-24	AT3G56520	GO:0050794;GO:0050789;GO:0032502;GO:0031323;GO:0019222;GO:0008152;GO:0051171;GO:0044238;GO:0006807;GO:0009058;	NAC (No Apical Meristem) domain transcriptional regulator superfamily protein
BnaA07g16920D	A07	14299042	14300722	1680	W&S-24	AT3G56630	-	cytochrome P450, family 94, subfamily D, polypeptide 2 (CYP94D2)
BnaA07g16930D	A07	14302147	14304290	2143	W&S-24	AT3G56630	-	cytochrome P450, family 94, subfamily D, polypeptide 2 (CYP94D2)
BnaA07g16940D	A07	14306428	14308968	2540	W&S-24	AT3G56700	GO:0050896;GO:0009605;GO:0006950;GO:0032502;GO:0009555;GO:0048229;GO:0008152;	fatty acid reductase 6 (FAR6)
BnaA07g16950D	A07	14315949	14317896	1947	W&S-24	AT3G56750	GO:0050896;GO:0006950;GO:0032502;GO:0065008;GO:0006955;GO:0009607;GO:0006952;GO:0009791;	unknown protein
BnaA07g16960D	A07	14318252	14319778	1526	W&S-24	AT3G56800	ath04626;	calmodulin 5 (CAM5)
BnaA07g16970D	A07	14321121	14322820	1699	W&S-24	AT3G56810	-	unknown protein
BnaA07g16980D	A07	14324304	14325124	820	W&S-24	-	-	-
BnaA07g16990D	A07	14327414	14328525	1111	W&S-24	AT3G56850	ath04075;GO:0050896;GO:0050794;GO:0050789;GO:0042221;GO:0010033;GO:0071495;GO:0009719;GO:0031323;GO:0019222;GO:0008152;GO:0009738;GO:0051171;GO:0044238;GO:0006807;GO:0009058;	ABA-responsive element binding protein 3 (AREB3)
BnaA07g17000D	A07	14329678	14332332	2654	W&S-24	AT4G10780	-	LRR and NB-ARC domains-containing disease resistance protein
BnaA07g17010D	A07	14332673	14333777	1104	W&S-24	AT3G56910	-	plastid-specific 50S ribosomal protein 5 (PSRP5)
BnaA07g17020D	A07	14337467	14339611	2144	W&S-24	AT3G56930	-	DHHC-type zinc finger family protein
BnaA07g17030D	A07	14340257	14343665	3408	W&S-24	AT3G56700	GO:0050896;GO:0009605;GO:0006950;GO:0032502;GO:0009555;GO:0048229;GO:0008152;	fatty acid reductase 6 (FAR6)
BnaA07g17040D	A07	14348439	14350906	2467	W&S-24	AT3G56940	GO:0050896;GO:0009628;GO:0050789;GO:0009416;GO:0009314;GO:0019222;GO:0008152;GO:0044238;GO:0006807;GO:0009058;	COPPER RESPONSE DEFECT 1 (CRD1)
BnaA07g17050D	A07	14351012	14352500	1488	W&S-24	AT3G56950	-	small and basic intrinsic protein 2
BnaA07g17060D	A07	14354943	14356036	1093	W&S-24	AT3G56960	GO:0032502;GO:0008361;GO:0065008;GO:0040007;GO:0090066;GO:0048610;GO:0048589;GO:0008152;GO:0000003;GO:0022414;GO:0044238;GO:0030154;GO:0035295;	phosphatidyl inositol monophosphate 5 kinase 4 (PIP5K4)
BnaA07g17070D	A07	14356116	14358853	2737	W&S-24	AT3G56960	GO:0032502;GO:0008361;GO:0065008;GO:0040007;GO:0090066;GO:0048610;GO:0048589;GO:0008152;GO:0000003;GO:0022414;GO:0044238;GO:0030154;GO:0035295;	phosphatidyl inositol monophosphate 5 kinase 4 (PIP5K4)
BnaA07g17080D	A07	14359290	14359629	339	W&S-24	-	-	-
BnaA07g17090D	A07	14363518	14367606	4088	W&S-24	AT1G76710	GO:0010224;GO:0050896;GO:0006950;GO:0009628;GO:0032502;GO:0009416;GO:0009314;GO:0008152;GO:0000003;GO:0022414;GO:0044238;GO:0006807;GO:0009791;GO:0006259;	ASH1-RELATED PROTEIN 1 (ASHH1)
BnaA07g17100D	A07	14372311	14373199	888	W&S-24	AT3G56980	-	BHLH038
BnaA07g17110D	A07	14377832	14378731	899	W&S-24	AT3G56980	-	BHLH038
BnaA07g17120D	A07	14388739	14392132	3393	W&S-24	AT3G56990	GO:0032502;GO:0048610;GO:0048229;GO:0000003;GO:0022414;GO:0030154;GO:0019953;	embryo sac development arrest 7 (EDA7)
BnaA07g17130D	A07	14395333	14397256	1923	W&S-24	AT3G57030	-	Calcium-dependent phosphotriesterase superfamily protein
BnaA07g17140D	A07	14399296	14401067	1771	W&S-24	AT3G57040	ath04075;GO:0050896;GO:0050794;GO:0050789;GO:0042221;GO:0010033;GO:0032502;GO:0071495;GO:0009719;GO:0031323;GO:0019222;GO:0008152;GO:0000003;GO:0051171;GO:0022414;GO:0044238;GO:0006807;GO:0007623;GO:0009058;GO:0009735;GO:0048511;GO:0009791;	response regulator 9 (ARR9)
BnaA07g17150D	A07	14401632	14402350	718	W&S-24	AT3G57050	GO:0008152;GO:0044238;GO:0006807;GO:0009058;	cystathionine beta-lyase (CBL)
BnaA07g17160D	A07	14402814	14405256	2442	W&S-24	AT4G29910	GO:0008152;GO:0044238;GO:0006807;GO:0009058;GO:0006259;	origin recognition complex protein 5 (ORC5)
BnaA07g17170D	A07	14405691	14407383	1692	W&S-24	AT3G57120	-	Protein kinase superfamily protein
BnaA07g27770D	A07	20155694	20161003	5309	W&S-25	AT1G69220	-	SIK1
BnaA07g27780D	A07	20166984	20170157	3173	W&S-25	AT1G69250	GO:0008152;GO:0044238;GO:0006807;GO:0009058;	Nuclear transport factor 2 (NTF2) family protein with RNA binding (RRM-RBD-RNP motifs) domain
BnaA07g27790D	A07	20170631	20171445	814	W&S-25	AT1G55750	-	BSD domain (BTF2-like transcription factors, Synapse-associated proteins and DOS2-like proteins)
BnaA07g27800D	A07	20175428	20176774	1346	W&S-25	AT1G69260	GO:0050896;GO:0009605;GO:0006950;GO:0050794;GO:0009628;GO:0050789;GO:0042221;GO:0010033;GO:0071495;GO:0009719;GO:0031323;GO:0019222;GO:0008152;GO:0009738;GO:0051171;GO:0009753;GO:0044238;GO:0006955;GO:0009751;GO:0031347;GO:0080134;GO:0050776;GO:0006952;GO:0009626;GO:0009723;GO:0006807;GO:0009058;	ABI five binding protein (AFP1)
BnaA07g27810D	A07	20177136	20178557	1421	W&S-25	-	-	-
BnaA07g27820D	A07	20182025	20182693	668	W&S-25	AT1G54445	GO:0050832;	LOCATED IN: endomembrane system
BnaA07g27830D	A07	20186835	20192666	5831	W&S-25	AT1G69295	-	unknown protein
BnaA07g27840D	A07	20196358	20198149	1791	W&S-25	AT1G69310	GO:0006970;GO:0009651;GO:0009414;GO:0050896;GO:0006950;GO:0050794;GO:0009628;GO:0050789;GO:0042221;GO:0031323;GO:0019222;GO:0008152;GO:0051171;GO:0044238;GO:0006807;GO:0009058;	WRKY DNA-binding protein 57 (WRKY57)
BnaA07g27850D	A07	20207907	20208277	370	W&S-25	AT1G69320	GO:0050794;GO:0050789;	CLAVATA3/ESR-RELATED 10 (CLE10)
BnaA07g27860D	A07	20209784	20210286	502	W&S-25	AT1G69325	-	Remorin family protein
BnaA07g27870D	A07	20210386	20211667	1281	W&S-25	AT1G69330	-	RING/U-box superfamily protein
BnaA07g27880D	A07	20211922	20215521	3599	W&S-25	AT1G69340	-	appr-1-p processing enzyme family protein
BnaA07g27890D	A07	20215679	20217913	2234	W&S-25	AT1G69350	-	Tetratricopeptide repeat (TPR)-like superfamily protein
BnaA07g27900D	A07	20218161	20221518	3357	W&S-25	AT1G69360	-	Plant protein of unknown function (DUF863)
BnaA07g27910D	A07	20229680	20231267	1587	W&S-25	AT1G69370	GO:0042742;GO:0050896;GO:0006950;GO:0008152;GO:0044238;GO:0009607;GO:0006952;GO:0006807;GO:0009058;	chorismate mutase 3 (CM3)
BnaA07g27920D	A07	20231346	20233473	2127	W&S-25	AT1G69380	GO:0050794;GO:0050789;GO:0032502;GO:0040007;GO:0031323;GO:0019222;GO:0048610;GO:0048229;GO:0048589;GO:0008152;GO:0000003;GO:0051171;GO:0022414;GO:0044238;GO:0051239;GO:0050793;GO:0030154;GO:0006807;GO:0009058;GO:0019953;GO:0006259;	Protein of unknown function (DUF155)
BnaA07g27930D	A07	20233680	20235113	1433	W&S-25	AT1G69390	GO:0050794;GO:0050789;	homologue of bacterial MinE 1 (MINE1)
BnaA07g27940D	A07	20235780	20237136	1356	W&S-25	AT1G69410	GO:0050794;GO:0050789;GO:0031323;GO:0019222;GO:0008152;GO:0051246;GO:0032268;GO:0044238;GO:0009058;	eukaryotic elongation factor 5A-3 (ELF5A-3)
BnaA07g27950D	A07	20241547	20244949	3402	W&S-25	AT1G69420	GO:0050789;GO:0032502;GO:0040007;GO:0048589;GO:0051239;GO:0050793;	DHHC-type zinc finger family protein
BnaA07g27960D	A07	20245451	20248495	3044	W&S-25	AT1G69450	-	Early-responsive to dehydration stress protein (ERD4)
BnaA07g27970D	A07	20249588	20250818	1230	W&S-25	AT1G69460	-	emp24/gp25L/p24 family/GOLD family protein
BnaA07g27980D	A07	20251414	20254644	3230	W&S-25	AT1G69480	-	EXS (ERD1/XPR1/SYG1) family protein
BnaA07g27990D	A07	20259669	20261431	1762	W&S-25	AT1G69430	-	unknown protein
BnaA07g28000D	A07	20266704	20267687	983	W&S-25	AT1G69490	GO:0050896;GO:0006950;GO:0050794;GO:0050789;GO:0032502;GO:0008361;GO:0065008;GO:0040007;GO:0090066;GO:0031323;GO:0019222;GO:0008152;GO:0000003;GO:0051171;GO:0022414;GO:0044238;GO:0006955;GO:0009607;GO:0006952;GO:0009908;GO:0006807;GO:0009058;GO:0009791;	NAC-like, activated by AP3/PI (NAP)
BnaA07g28010D	A07	20268434	20271019	2585	W&S-25	AT1G69500	GO:0032502;GO:0009555;GO:0048229;GO:0008152;GO:0048646;GO:0009058;	cytochrome P450, family 704, subfamily B, polypeptide 1 (CYP704B1)
BnaA09g16900D	A09	10169138	10173374	4236	W&S-26	AT5G44090	-	Calcium-binding EF-hand family protein
BnaA09g16910D	A09	10173527	10177043	3516	W&S-26	AT5G44100	-	dual specificity kinase 1 (ADK1)
BnaA09g16920D	A09	10181112	10184707	3595	W&S-26	AT1G51540	-	Galactose oxidase/kelch repeat superfamily protein
BnaA09g16930D	A09	10208346	10210334	1988	W&S-26	AT5G44110	GO:0010218;GO:0010114;	POP1
BnaA09g16940D	A09	10223285	10224540	1255	W&S-26	AT1G30240	GO:0008152;GO:0044238;GO:0006807;GO:0009058;	unknown protein
BnaA09g16950D	A09	10230009	10230950	941	W&S-26	AT5G44130	-	FASCICLIN-like arabinogalactan protein 13 precursor (FLA13)
BnaA09g16960D	A09	10233643	10234186	543	W&S-26	-	-	-
BnaA09g16970D	A09	10240037	10241523	1486	W&S-26	AT5G44150	-	unknown protein
BnaA09g16980D	A09	10241691	10242616	925	W&S-26	AT5G44170	-	S-adenosyl-L-methionine-dependent methyltransferases superfamily protein
BnaA09g16990D	A09	10258601	10264456	5855	W&S-26	AT3G28415	GO:0050896;GO:0050794;GO:0050789;GO:0042221;GO:0010033;GO:0071495;GO:0065008;GO:0009719;GO:0008152;GO:0044238;GO:0006807;GO:0010817;	ABC transporter family protein
BnaA09g17000D	A09	10264561	10264740	179	W&S-26	AT3G28415	GO:0050896;GO:0050794;GO:0050789;GO:0042221;GO:0010033;GO:0071495;GO:0065008;GO:0009719;GO:0008152;GO:0044238;GO:0006807;GO:0010817;	ABC transporter family protein
BnaA09g17010D	A09	10266153	10268123	1970	W&S-26	AT5G44230	-	Pentatricopeptide repeat (PPR) superfamily protein
BnaA09g17020D	A09	10268173	10270094	1921	W&S-26	AT5G44250	-	Protein of unknown function DUF829, transmembrane 53
BnaA09g21330D	A09	14059418	14062587	3169	W&S-27	AT4G11820	-	MVA1
BnaA09g21340D	A09	14063324	14066293	2969	W&S-27	AT4G11810	-	Major Facilitator Superfamily with SPX (SYG1/Pho81/XPR1) domain-containing protein
BnaA09g21350D	A09	14072701	14077273	4572	W&S-27	AT4G11800	-	Calcineurin-like metallo-phosphoesterase superfamily protein
BnaA09g21360D	A09	14077396	14078565	1169	W&S-27	AT4G11790	-	Pleckstrin homology (PH) domain superfamily protein
BnaA09g21370D	A09	14079559	14080439	880	W&S-27	AT4G11800	-	Calcineurin-like metallo-phosphoesterase superfamily protein
BnaA09g21380D	A09	14080653	14083067	2414	W&S-27	AT4G11790	-	Pleckstrin homology (PH) domain superfamily protein
BnaA09g21390D	A09	14092377	14092529	152	W&S-27	AT1G79540	-	Pentatricopeptide repeat (PPR) superfamily protein
BnaA09g21400D	A09	14133486	14134661	1175	W&S-27	AT4G11770	-	Galactose oxidase/kelch repeat superfamily protein
BnaA09g21410D	A09	14139534	14140288	754	W&S-27	AT3G51580	-	unknown protein
BnaA09g21420D	A09	14142243	14145352	3109	W&S-27	AT4G11740	-	SAY1
BnaA09g21430D	A09	14153645	14155624	1979	W&S-27	AT4G11720	GO:0050896;GO:0009605;GO:0042221;GO:0032502;GO:0009555;GO:0048229;GO:0000003;GO:0022414;GO:0030154;GO:0019953;GO:0035295;	HAPLESS 2 (HAP2)
BnaA09g21440D	A09	14161353	14161838	485	W&S-27	-	-	-
BnaA09g21450D	A09	14164461	14166250	1789	W&S-27	AT4G11720	GO:0050896;GO:0009605;GO:0042221;GO:0032502;GO:0009555;GO:0048229;GO:0000003;GO:0022414;GO:0030154;GO:0019953;GO:0035295;	HAPLESS 2 (HAP2)
BnaA09g21460D	A09	14171799	14172041	242	W&S-27	-	-	-
BnaA09g21470D	A09	14172552	14174339	1787	W&S-27	AT4G11690	-	Pentatricopeptide repeat (PPR-like) superfamily protein
BnaA09g21480D	A09	14177354	14177596	242	W&S-27	-	-	-
BnaA09g21490D	A09	14178567	14181122	2555	W&S-27	AT4G11680	-	Zinc finger, C3HC4 type (RING finger) family protein
BnaA09g21500D	A09	14181446	14189269	7823	W&S-27	AT4G11670	-	FUNCTIONS IN: molecular_function unknown
BnaA09g21510D	A09	14189356	14190930	1574	W&S-27	AT4G11660	GO:0050896;GO:0006950;GO:0050794;GO:0009628;GO:0050789;GO:0042221;GO:0010033;GO:0009266;GO:0009416;GO:0009314;GO:0031323;GO:0019222;GO:0010035;GO:0008152;GO:0051171;GO:0044238;GO:0009743;GO:0006807;GO:0009058;	AT-HSFB2B
BnaA09g31360D	A09	23400895	23401570	675	W&S-28	-	-	-
BnaA09g31840D	A09	23709146	23712470	3324	W&S-28	AT3G51270	GO:0005634	protein serine/threonine kinases
BnaA09g31850D	A09	23720237	23721659	1422	W&S-28	AT3G51280	GO:0005634	Tetratricopeptide repeat (TPR)-like superfamily protein
BnaA09g31860D	A09	23721752	23723306	1554	W&S-28	AT3G51280	GO:0005634	Tetratricopeptide repeat (TPR)-like superfamily protein
BnaA09g31870D	A09	23724814	23727269	2455	W&S-28	AT3G51290	GO:0005634	FUNCTIONS IN: GTP binding
BnaA09g31880D	A09	23727417	23728504	1087	W&S-28	AT4G02210	GO:0005634	unknown protein
BnaA09g31890D	A09	23729505	23730878	1373	W&S-28	AT3G51300	GO:0005634	RHO-related protein from plants 1 (ROP1)
BnaA09g31900D	A09	23731117	23735943	4826	W&S-28	AT3G51310	GO:0016020	VPS35 homolog C (VPS35C)
BnaA09g31910D	A09	23738169	23739767	1598	W&S-28	AT3G51320	GO:0005739	Pentatricopeptide repeat (PPR) superfamily protein
BnaA09g31920D	A09	23740870	23741031	161	W&S-28
BnaA09g31930D	A09	23741135	23741401	266	W&S-28	AT3G51325	GO:0005575	RING/U-box superfamily protein
BnaA09g31940D	A09	23743876	23746496	2620	W&S-28	AT3G51350	GO:0031225	Eukaryotic aspartyl protease family protein
BnaA09g31950D	A09	23749633	23752338	2705	W&S-28	AT3G51360	GO:0006508	Eukaryotic aspartyl protease family protein
BnaA09g31960D	A09	23754697	23755502	805	W&S-28
BnaA09g31970D	A09	23756671	23759687	3016	W&S-28	AT3G51370	GO:0005886	Protein phosphatase 2C family protein
BnaA09g31980D	A09	23765553	23769785	4232	W&S-28	AT3G51380	GO:0005634	IQ-domain 20 (IQD20)
BnaA09g31990D	A09	23821407	23825449	4042	W&S-28	AT1G65850	GO:0005634	Disease resistance protein (TIR-NBS-LRR class) family
BnaA09g32000D	A09	23838590	23840763	2173	W&S-28	AT3G51430	GO:0009507	YELLOW-LEAF-SPECIFIC GENE 2 (YLS2)
BnaA09g32010D	A09	23851211	23855754	4543	W&S-28	AT3G51460	GO:0016021	ROOT HAIR DEFECTIVE4 (RHD4)
BnaA09g32020D	A09	23856358	23858016	1658	W&S-28	AT3G51470	GO:0005634	Protein phosphatase 2C family protein
BnaA09g32030D	A09	23858647	23862328	3681	W&S-28	AT3G51480	GO:0005576	glutamate receptor 3.6 (GLR3.6)
BnaA09g32040D	A09	23863160	23866246	3086	W&S-28	AT3G51490	GO:0005887	tonoplast monosaccharide transporter3 (TMT3)
BnaA09g32050D	A09	23867195	23868247	1052	W&S-28	AT3G51510	GO:0009535	unknown protein
BnaA09g32060D	A09	23869378	23871758	2380	W&S-28	AT3G51540	GO:0005634	unknown protein
BnaA09g32070D	A09	23872536	23875831	3295	W&S-28	AT3G51550	GO:0005886	FERONIA (FER)
BnaA09g32080D	A09	23880816	23885220	4404	W&S-28	AT3G51560	GO:0005634	Disease resistance protein (TIR-NBS-LRR class) family
BnaA09g32090D	A09	23885720	23890151	4431	W&S-28	AT3G51570	GO:0005737	Disease resistance protein (TIR-NBS-LRR class) family
BnaA09g32100D	A09	23891166	23892009	843	W&S-28	AT3G51590	GO:0009505	lipid transfer protein 12 (LTP12)
BnaA09g32110D	A09	23901345	23902085	740	W&S-28	AT3G51600	GO:0005618	lipid transfer protein 5 (LTP5)
BnaA09g32750D	A09	24208842	24210056	1214	W&S-29	AT3G52330	-	F-box associated ubiquitination effector family protein
BnaA09g32760D	A09	24212179	24212441	262	W&S-29	-	-	-
BnaA09g32770D	A09	24213873	24215589	1716	W&S-29	AT3G52300	GO:0009651;GO:0050896;GO:0006950;GO:0009628;GO:0042221;GO:0010033;GO:0016310;GO:0008152;GO:0044238;GO:0009607;GO:0051788;GO:0006807;GO:0009058;	ATP synthase D chain, mitochondrial (ATPQ)
BnaA09g32780D	A09	24223666	24224021	355	W&S-29	AT3G52360	GO:0080167;	unknown protein
BnaA09g32790D	A09	24229235	24229406	171	W&S-29	-	-	-
BnaA09g32800D	A09	24231524	24235278	3754	W&S-29	-	-	-
BnaA09g32810D	A09	24242350	24243591	1241	W&S-29	AT3G52510	-	F-box and associated interaction domains-containing protein
BnaA09g32820D	A09	24257793	24258175	382	W&S-29	AT3G11380	-	Pentatricopeptide repeat (PPR) superfamily protein
BnaA09g32830D	A09	24258304	24259169	865	W&S-29	-	-	-
BnaA09g32840D	A09	24302988	24303211	223	W&S-29	-	-	-
BnaA09g32850D	A09	24303627	24305367	1740	W&S-29	-	-	-
BnaA09g33490D	A09	24695311	24698916	3605	W&S-30	AT3G53230	GO:0050896;GO:0050789;GO:0042221;GO:0019222;GO:0010035;GO:0008152;GO:0051246;GO:0044238;GO:0046686;GO:0010038;	ATPase, AAA-type, CDC48 protein
BnaA09g33500D	A09	24699779	24701487	1708	W&S-30	-	-	-
BnaA09g33510D	A09	24702992	24704027	1035	W&S-30	AT5G26760	GO:0050794;GO:0050789;GO:0031323;GO:0019222;GO:0008152;GO:0051171;GO:0044238;GO:0006807;GO:0009058;	unknown protein
BnaA09g33520D	A09	24724573	24724746	173	W&S-30	AT3G53232	-	ROTUNDIFOLIA4 (ROT4)
BnaA09g33530D	A09	24728516	24729517	1001	W&S-30	-	-	-
BnaA09g33540D	A09	24734344	24734634	290	W&S-30	-	-	-
BnaA09g33550D	A09	24737229	24737621	392	W&S-30	AT3G53250	ath04075;	SAUR-like auxin-responsive protein family
BnaA09g33560D	A09	24737930	24740937	3007	W&S-30	AT3G53260	GO:0080167;GO:0050896;GO:0009605;GO:0006950;GO:0050794;GO:0050789;GO:0042221;GO:0031323;GO:0019222;GO:0008152;GO:0044238;GO:0006952;GO:0006807;GO:0009058;	phenylalanine ammonia-lyase 2 (PAL2)
BnaA09g33570D	A09	24747312	24747616	304	W&S-30	AT3G19880	-	F-box and associated interaction domains-containing protein
BnaA09g33580D	A09	24747843	24748215	372	W&S-30	AT3G53270	-	-
BnaA09g33590D	A09	24755452	24757423	1971	W&S-30	AT3G53280	-	cytochrome p450 71b5 (CYP71B5)
BnaA09g33600D	A09	24759457	24761438	1981	W&S-30	AT3G53305	-	cytochrome P450, family 71, subfamily B, polypeptide 21 (CYP71B21)
BnaA09g33610D	A09	24762494	24764308	1814	W&S-30	AT3G53305	-	cytochrome P450, family 71, subfamily B, polypeptide 31 (CYP71B31)
BnaA09g33620D	A09	24765135	24766288	1153	W&S-30	AT3G53310	GO:0050794;GO:0050789;GO:0031323;GO:0019222;GO:0008152;GO:0051171;GO:0044238;GO:0006807;GO:0009058;	AP2/B3-like transcriptional factor family protein
BnaA09g33630D	A09	24766894	24769793	2899	W&S-30	AT3G53320	-	unknown protein
BnaA09g33640D	A09	24770165	24772100	1935	W&S-30	AT3G53340	GO:0050794;GO:0050789;GO:0031323;GO:0019222;GO:0008152;GO:0051171;GO:0044238;GO:0006807;GO:0009058;	nuclear factor Y, subunit B10 (NF-YB10)
BnaA09g33650D	A09	24773631	24776098	2467	W&S-30	AT3G53350	-	ROP interactive partner 4 (RIP4)
BnaA09g33660D	A09	24777220	24779618	2398	W&S-30	AT3G53360	-	Tetratricopeptide repeat (TPR)-like superfamily protein
BnaA09g33670D	A09	24779753	24780769	1016	W&S-30	AT3G53370	-	S1FA-like DNA-binding protein
BnaA09g33680D	A09	24786457	24790444	3987	W&S-30	AT3G53390	GO:0050896;GO:0050794;GO:0050789;GO:0042221;GO:0010033;GO:0032502;GO:0071495;GO:0009719;GO:0008152;GO:0000003;GO:0022414;GO:0044238;GO:0009743;GO:0009058;GO:0009791;	Transducin/WD40 repeat-like superfamily protein
BnaA09g33690D	A09	24792664	24795341	2677	W&S-30	AT1G05590	-	beta-hexosaminidase 2 (HEXO2)
BnaA09g33700D	A09	24797256	24797572	316	W&S-30	-	-	-
BnaA09g33710D	A09	24797653	24798961	1308	W&S-30	AT3G53400	-	BEST Arabidopsis thaliana protein match is: conserved peptide upstream open reading frame 47 (TAIR:AT5G03190.1)
BnaA09g33720D	A09	24799217	24801162	1945	W&S-30	AT3G53420	GO:0009414;GO:0009651;GO:0050896;GO:0009605;GO:0006950;GO:0009628;GO:0042221;GO:0010033;GO:0009266;GO:0032502;GO:0009409;GO:0008361;GO:0065008;GO:0009719;GO:0040007;GO:0090066;GO:0010035;GO:0048589;GO:0008152;GO:0044238;GO:0009743;GO:0046686;GO:0010038;GO:0030154;GO:0006807;GO:0009058;	plasma membrane intrinsic protein 2A (PIP2A)
BnaA09g33730D	A09	24805058	24805801	743	W&S-30	AT3G53430	GO:0008152;GO:0044238;GO:0006807;GO:0009058;	Ribosomal protein L11 family protein
BnaA09g33740D	A09	24808217	24810151	1934	W&S-30	AT3G53440	-	Homeodomain-like superfamily protein
BnaA09g33750D	A09	24810409	24812836	2427	W&S-30	AT3G53450	-	lysine decarboxylase family protein
BnaA09g33760D	A09	24824564	24826342	1778	W&S-30	AT3G53460	GO:0009631;GO:0050896;GO:0006950;GO:0050794;GO:0009628;GO:0050789;GO:0009266;GO:0009409;GO:0031323;GO:0019222;GO:0008152;GO:0051171;GO:0044238;GO:0006807;GO:0007623;GO:0048511;	chloroplast RNA-binding protein 29 (CP29)
BnaA09g33770D	A09	24827286	24827928	642	W&S-30	AT3G53470	-	unknown protein
BnaA09g33780D	A09	24828942	24830905	1963	W&S-30	AT3G53500	GO:0050896;GO:0050794;GO:0050789;GO:0042221;GO:0010033;GO:0031323;GO:0019222;GO:0008152;GO:0051171;GO:0044238;GO:0006807;GO:0009058;	RSZ32
BnaA09g33790D	A09	24838436	24839365	929	W&S-30	AT2G15780	-	Cupredoxin superfamily protein
BnaA09g33800D	A09	24870458	24870878	420	W&S-30	AT2G36700	-	Pectin lyase-like superfamily protein
BnaA09g33810D	A09	24877256	24879705	2449	W&S-30	AT3G53540	-	unknown protein
BnaC01g10570D	C01	6338658	6339811	1153	W&S-31	AT4G18170	GO:0050896;GO:0050794;GO:0050789;GO:0042221;GO:0010033;GO:0031323;GO:0019222;GO:0008152;GO:0051171;GO:0044238;GO:0006807;GO:0009058;	WRKY DNA-binding protein 28 (WRKY28)
BnaC01g10580D	C01	6344641	6347429	2788	W&S-31	AT4G18190	-	purine permease 6 (PUP6)
BnaC01g10590D	C01	6357105	6358468	1363	W&S-31	AT4G18220	-	purine permease 10 (PUP10)
BnaC01g10600D	C01	6358553	6360143	1590	W&S-31	AT4G18230	-	FUNCTIONS IN: molecular_function unknown
BnaC01g10610D	C01	6369876	6371502	1626	W&S-31	AT5G66840	-	SAP domain-containing protein
BnaC01g10620D	C01	6371599	6374837	3238	W&S-31	AT1G45100	-	RNA-binding (RRM/RBD/RNP motifs) family protein
BnaC01g10630D	C01	6375871	6376670	799	W&S-31	AT5G48160	GO:0050794;GO:0050789;GO:0032502;GO:0019222;GO:0008152;GO:0000003;GO:0022414;GO:0050793;GO:0030154;GO:0009791;	OBERON2 (OBE2)
BnaC01g10640D	C01	6388998	6390700	1702	W&S-31	AT4G18250	-	receptor serine/threonine kinase, putative
BnaC01g10650D	C01	6397037	6397887	850	W&S-31	AT4G18250	-	receptor serine/threonine kinase, putative
BnaC01g10660D	C01	6403831	6406789	2958	W&S-31	AT4G18250	-	receptor serine/threonine kinase, putative
BnaC01g10670D	C01	6410133	6410777	644	W&S-31	-	-	-
BnaC01g10680D	C01	6411068	6412183	1115	W&S-31	AT4G18260	-	Cytochrome b561/ferric reductase transmembrane protein family
BnaC01g10690D	C01	6435107	6435456	349	W&S-31	-	-	-
BnaC01g10700D	C01	6437207	6437968	761	W&S-31	AT1G40390	-	DNAse I-like superfamily protein
BnaC01g10720D	C01	6478357	6480465	2108	W&S-32	-	-	-
BnaC01g10730D	C01	6516821	6519837	3016	W&S-32	AT4G18290	GO:0009644;	potassium channel in Arabidopsis thaliana 2 (KAT2)
BnaC01g10740D	C01	6520278	6520757	479	W&S-32	AT4G18335	-	unknown protein
BnaC01g10750D	C01	6523824	6524396	572	W&S-32	-	-	-
BnaC01g10760D	C01	6537146	6538977	1831	W&S-32	AT4G18340	-	Glycosyl hydrolase superfamily protein
BnaC01g10770D	C01	6588592	6590337	1745	W&S-32	AT4G18350	-	nine-cis-epoxycarotenoid dioxygenase 2 (NCED2)
BnaC01g10780D	C01	6596507	6598716	2209	W&S-32	AT4G18360	GO:0042742;GO:0050896;GO:0006950;GO:0050794;GO:0050789;GO:0008152;GO:0006955;GO:0031347;GO:0080134;GO:0009607;GO:0050776;GO:0006952;GO:0009058;	Aldolase-type TIM barrel family protein
BnaC01g10790D	C01	6606586	6608123	1537	W&S-32	AT4G18370	GO:0008152;GO:0044238;GO:0006807;	DEGP protease 5 (DEG5)
BnaC01g10800D	C01	6608180	6608974	794	W&S-32	AT4G18372	-	Small nuclear ribonucleoprotein family protein
BnaC01g10810D	C01	6609846	6612559	2713	W&S-32	AT4G18375	-	RNA-binding KH domain-containing protein
BnaC01g10820D	C01	6612830	6614330	1500	W&S-32	AT4G18375	-	RNA-binding KH domain-containing protein
BnaC01g10830D	C01	6617009	6618142	1133	W&S-32	AT4G18380	-	F-box family protein
BnaC02g16050D	C02	11730647	11732683	2036	W&S-33	AT5G50630	-	Major facilitator superfamily protein
BnaC02g16060D	C02	11736742	11737350	608	W&S-33	AT5G50620	-	CONTAINS InterPro DOMAIN/s: Molecular chaperone, heat shock protein, Hsp40, DnaJ (InterPro:IPR015609)
BnaC02g16070D	C02	11745683	11746793	1110	W&S-33	AT5G50460	-	secE/sec61-gamma protein transport protein
BnaC02g16080D	C02	11751377	11752553	1176	W&S-33	AT5G50450	-	HCP-like superfamily protein with MYND-type zinc finger
BnaC02g16090D	C02	11757361	11757693	332	W&S-33	-	-	-
BnaC02g16100D	C02	11759663	11761963	2300	W&S-33	AT5G50420	-	O-fucosyltransferase family protein
BnaC02g16110D	C02	11770634	11771886	1252	W&S-33	AT5G50410	-	unknown protein
BnaC02g16120D	C02	11777283	11779558	2275	W&S-33	AT4G28090	-	SKU5 similar 10 (sks10)
BnaC02g16130D	C02	11783761	11787268	3507	W&S-33	AT5G50360	-	unknown protein
BnaC02g16140D	C02	11787370	11787631	261	W&S-33	-	-	-
BnaC02g16150D	C02	11811262	11812589	1327	W&S-33	AT5G50200	GO:0050896;GO:0009605;GO:0006950;GO:0050794;GO:0050789;GO:0042221;GO:0010035;GO:0006955;GO:0031347;GO:0080134;GO:0009607;GO:0050776;GO:0006952;GO:0009626;	WOUND-RESPONSIVE 3 (WR3)
BnaC02g16160D	C02	11821881	11826426	4545	W&S-33	AT5G49960	-	unknown protein
BnaC02g16170D	C02	11826919	11827950	1031	W&S-33	AT4G39550	-	Galactose oxidase/kelch repeat superfamily protein
BnaC02g16180D	C02	11828216	11830925	2709	W&S-33	AT2G05260	-	alpha/beta-Hydrolases superfamily protein
BnaC02g16190D	C02	11831222	11832454	1232	W&S-33	AT5G61020	-	evolutionarily conserved C-terminal region 3 (ECT3)
BnaC02g16200D	C02	11835535	11836616	1081	W&S-33	AT5G49920	-	Octicosapeptide/Phox/Bem1p family protein
BnaC02g16210D	C02	11850258	11853792	3534	W&S-33	AT5G49890	-	chloride channel C (CLC-C)
BnaC02g16220D	C02	11859326	11859996	670	W&S-33	AT4G18110	-	RING/U-box superfamily protein
BnaC03g00010D	C03	5189	6683	1494	W&S-33	AT5G50340	GO:0050896;GO:0006950;GO:0008152;GO:0044238;GO:0006807;GO:0009058;GO:0006259;	ATP-dependent peptidases
BnaC03g00020D	C03	7792	8885	1093	W&S-34	AT5G47700	-	60S acidic ribosomal protein family
BnaC03g00030D	C03	9124	9628	504	W&S-34	-	-	-
BnaC03g00040D	C03	11073	14784	3711	W&S-34	AT1G01060	GO:0009409;GO:0048574;ath04712;GO:0050896;GO:0006950;GO:0050794;GO:0009628;GO:0050789;GO:0042221;GO:0010033;GO:0009266;GO:0032502;GO:0009416;GO:0009314;GO:0009719;GO:0031323;GO:0019222;GO:0010035;GO:0008152;GO:0000003;GO:0051171;GO:0009753;GO:0022414;GO:0044238;GO:0009751;GO:0046686;GO:0010038;GO:0009723;GO:0006807;GO:0007623;GO:0009058;GO:0048511;GO:0009791;	LATE ELONGATED HYPOCOTYL (LHY)
BnaC03g00050D	C03	55671	59188	3517	W&S-34	AT5G01760	-	ENTH/VHS/GAT family protein
BnaC03g00060D	C03	60612	62136	1524	W&S-34	AT5G01750	GO:0050896;GO:0009605;GO:0006950;GO:0065008;GO:0008152;GO:0044238;GO:0006807;GO:0009058;GO:0010817;	Protein of unknown function (DUF567)
BnaC03g00070D	C03	64989	67967	2978	W&S-34	AT5G01720	-	RNI-like superfamily protein
BnaC03g00080D	C03	72228	73742	1514	W&S-34	AT5G01710	-	methyltransferases
BnaC03g00090D	C03	74641	77579	2938	W&S-34	AT5G01690	-	cation/H+ exchanger 27 (CHX27)
BnaC03g00100D	C03	78653	80414	1761	W&S-34	AT5G01670	GO:0050896;GO:0006950;GO:0009628;GO:0009266;GO:0032502;GO:0009409;GO:0009416;GO:0009314;GO:0010048;GO:0008152;GO:0000003;GO:0022414;GO:0009791;	NAD(P)-linked oxidoreductase superfamily protein
BnaC03g00110D	C03	80684	82073	1389	W&S-34	AT5G01650	GO:0051707;	Tautomerase/MIF superfamily protein
BnaC03g00120D	C03	82393	83193	800	W&S-34	AT5G01640	-	prenylated RAB acceptor 1.B5 (PRA1.B5)
BnaC03g00130D	C03	86423	92373	5950	W&S-34	AT5G01630	GO:0050896;GO:0006950;GO:0008152;GO:0044238;GO:0006807;GO:0006259;	BRCA2-like B (BRCA2B)
BnaC03g00140D	C03	92459	95286	2827	W&S-34	AT5G01620	-	TRICHOME BIREFRINGENCE-LIKE 35
BnaC03g00150D	C03	100372	101351	979	W&S-34	AT5G01610	-	Protein of unknown function, DUF538
BnaC03g00160D	C03	104300	106079	1779	W&S-34	AT5G01600	GO:0050896;GO:0006950;GO:0009628;GO:0042221;GO:0009266;GO:0032502;GO:0009409;GO:0065008;GO:0010035;GO:0008152;GO:0000003;GO:0022414;GO:0009607;GO:0010038;GO:0009908;GO:0009791;	ferretin 1 (FER1)
BnaC03g00170D	C03	107156	109284	2128	W&S-34	AT5G01590	GO:0050789;GO:0032502;GO:0040007;GO:0048589;GO:0008152;GO:0044238;GO:0051239;GO:0050793;	unknown protein
BnaC03g00180D	C03	109637	110663	1026	W&S-34	AT5G01580	-	OAS HIGH ACCUMULATION 1 (OSH1)
BnaC03g16310D	C03	8294732	8295893	1161	W&S-35	AT3G42170	GO:0032502;GO:0009791;	BED zinc finger
BnaC03g16320D	C03	8299264	8299413	149	W&S-35	-	-	-
BnaC03g16330D	C03	8300292	8301987	1695	W&S-35	-	-	-
BnaC03g16340D	C03	8302171	8304097	1926	W&S-35	AT5G50900	-	ARM repeat superfamily protein
BnaC03g16350D	C03	8305702	8307373	1671	W&S-35	AT5G50870	-	ubiquitin-conjugating enzyme 27 (UBC27)
BnaC03g16360D	C03	8313444	8316512	3068	W&S-35	AT5G50860	-	Protein kinase superfamily protein
BnaC03g16370D	C03	8316658	8320061	3403	W&S-35	AT5G50850	GO:0042742;GO:0050896;GO:0006950;GO:0050794;GO:0050789;GO:0042221;GO:0010033;GO:0010035;GO:0008152;GO:0044238;GO:0009607;GO:0009743;GO:0006952;GO:0046686;GO:0010038;	MACCI-BOU (MAB1)
BnaC03g16380D	C03	8320539	8323908	3369	W&S-35	AT5G50840	-	CONTAINS InterPro DOMAIN/s: Taxilin (InterPro:IPR019132)
BnaC03g16390D	C03	8324214	8325970	1756	W&S-35	AT5G50830	-	unknown protein
BnaC03g16400D	C03	8326632	8327403	771	W&S-35	AT5G50810	GO:0008152;GO:0044238;GO:0006807;GO:0009058;	translocase inner membrane subunit 8 (TIM8)
BnaC03g16410D	C03	8336314	8340541	4227	W&S-35	AT5G50780	-	Histidine kinase-, DNA gyrase B-, and HSP90-like ATPase family protein
BnaC03g16420D	C03	8347155	8347682	527	W&S-35	AT5G50760	ath04075;	SAUR-like auxin-responsive protein family
BnaC03g16430D	C03	8353813	8354660	847	W&S-35	-	-	-
BnaC03g16440D	C03	8357795	8357974	179	W&S-35	AT5G50750	-	reversibly glycosylated polypeptide 4 (RGP4)
BnaC03g16450D	C03	8366768	8368945	2177	W&S-35	AT5G50740	-	Heavy metal transport/detoxification superfamily protein
BnaC03g16460D	C03	8370497	8371180	683	W&S-35	-	-	-
BnaC03g16470D	C03	8371285	8372860	1575	W&S-35	AT5G50720	GO:0009409;	HVA22 homologue E (HVA22E)
BnaC03g16480D	C03	8373048	8374080	1032	W&S-35	AT3G02555	-	unknown protein
BnaC03g16490D	C03	8378993	8380744	1751	W&S-35	AT5G50670	GO:0032502;GO:0000003;GO:0022414;GO:0009908;GO:0009791;	Squamosa promoter-binding protein-like (SBP domain) transcription factor family protein
BnaC03g16500D	C03	8383046	8383735	689	W&S-35	AT4G29033	GO:0050832;	Defensin-like (DEFL) family protein
BnaC03g16510D	C03	8385841	8386565	724	W&S-35	AT3G17090	-	Protein phosphatase 2C family protein
BnaC03g16520D	C03	8389577	8395116	5539	W&S-35	AT2G29980	GO:0080167;	fatty acid desaturase 3 (FAD3)
BnaC03g16530D	C03	8403312	8410062	6750	W&S-35	AT5G10140	GO:0009266;GO:0010048;GO:0050896;GO:0009605;GO:0006950;GO:0050794;GO:0009628;GO:0050789;GO:0032502;GO:0009409;GO:0009416;GO:0009314;GO:0031323;GO:0019222;GO:0048580;GO:0008152;GO:0000003;GO:0051171;GO:0022414;GO:0044238;GO:0009909;GO:0048467;GO:0051239;GO:0050793;GO:0009908;GO:0006807;GO:0007623;GO:0009058;GO:0048511;GO:0009791;	K-box region and MADS-box transcription factor family protein
BnaC03g16540D	C03	8416171	8417184	1013	W&S-35	AT2G30020	GO:0050832;GO:0009620;GO:0050896;GO:0009605;GO:0006950;GO:0050794;GO:0050789;GO:0042221;GO:0010033;GO:0071495;GO:0009719;GO:0016311;GO:0008152;GO:0009738;GO:0044238;GO:0009607;GO:0006952;	Protein phosphatase 2C family protein
BnaC03g16550D	C03	8425746	8429297	3551	W&S-35	AT2G30040	GO:0050896;GO:0050794;GO:0050789;GO:0042221;GO:0010033;GO:0071495;GO:0009719;GO:0016310;GO:0031323;GO:0019222;GO:0008152;GO:0009738;GO:0051171;GO:0009753;GO:0044238;GO:0009743;GO:0009723;GO:0006807;GO:0009058;	mitogen-activated protein kinase kinase kinase 14 (MAPKKK14)
BnaC03g16560D	C03	8432166	8434366	2200	W&S-35	AT2G30050	GO:0050896;GO:0006950;GO:0009628;GO:0008152;GO:0044238;GO:0006807;	transducin family protein / WD-40 repeat family protein
BnaC03g16570D	C03	8435131	8437202	2071	W&S-35	AT2G30060	-	Pleckstrin homology (PH) domain superfamily protein
BnaC03g16580D	C03	8445358	8449341	3983	W&S-35	AT2G30070	-	potassium transporter 1 (KT1)
BnaC03g16590D	C03	8450191	8450871	680	W&S-35	AT2G35280	-	F-box family protein
BnaC03g16600D	C03	8453003	8453152	149	W&S-35	-	-	-
BnaC03g16610D	C03	8456202	8461372	5170	W&S-35	AT4G38940	GO:0050896;GO:0042221;GO:0010033;GO:0008152;GO:0044238;GO:0009743;GO:0006807;GO:0009058;	Galactose oxidase/kelch repeat superfamily protein
BnaC03g16620D	C03	8461467	8461829	362	W&S-35	AT4G38940	GO:0050896;GO:0042221;GO:0010033;GO:0008152;GO:0044238;GO:0009743;GO:0006807;GO:0009058;	Galactose oxidase/kelch repeat superfamily protein
BnaC03g16630D	C03	8461980	8466652	4672	W&S-35	AT2G30110	GO:0051707;	ubiquitin-activating enzyme 1 (UBA1)
BnaC03g16640D	C03	8477429	8478241	812	W&S-35	AT2G30130	GO:0032502;	ASL5
BnaC03g16650D	C03	8481834	8484680	2846	W&S-35	AT2G30150	-	UDP-Glycosyltransferase superfamily protein
BnaC03g16660D	C03	8485412	8486465	1053	W&S-35	-	-	-
BnaC03g16670D	C03	8488926	8489921	995	W&S-35	AT2G41920	-	Protein kinase superfamily protein
BnaC03g16680D	C03	8494365	8494757	392	W&S-35	AT5G23212	GO:0050832;	Defensin-like (DEFL) family protein
BnaC03g16690D	C03	8496645	8499198	2553	W&S-35	AT2G30200	-	catalytics
BnaC03g16700D	C03	8502922	8503471	549	W&S-35	-	-	-
BnaC03g36530D	C03	22068180	22071110	2930	W&S-36	AT3G10410	-	SERINE CARBOXYPEPTIDASE-LIKE 49 (SCPL49)
BnaC03g36540D	C03	22072310	22073122	812	W&S-36	AT4G04690	-	F-box and associated interaction domains-containing protein
BnaC03g36550D	C03	22078155	22079620	1465	W&S-36	AT3G10450	-	F-box and associated interaction domains-containing protein
BnaC03g36560D	C03	22090060	22091253	1193	W&S-36	AT4G04690	-	F-box and associated interaction domains-containing protein
BnaC03g36570D	C03	22099997	22101255	1258	W&S-36	AT3G08750	-	F-box and associated interaction domains-containing protein
BnaC03g36580D	C03	22106220	22108861	2641	W&S-36	AT4G04690	-	F-box and associated interaction domains-containing protein
BnaC03g36590D	C03	22112514	22113074	560	W&S-36	AT3G08750	-	F-box and associated interaction domains-containing protein
BnaC03g36600D	C03	22113952	22117067	3115	W&S-36	AT3G10500	GO:0009819;	NAC domain containing protein 52 (NAC052)
BnaC03g36610D	C03	22117371	22120929	3558	W&S-36	AT3G10500	GO:0009819;	NAC domain containing protein 52 (NAC052)
BnaC03g36620D	C03	22125514	22126016	502	W&S-36	AT3G10525	GO:0050794;GO:0050789;GO:0031323;GO:0019222;GO:0008152;GO:0051171;GO:0044238;GO:0006807;GO:0009058;GO:0006259;	LOSS OF GIANT CELLS FROM ORGANS (LGO)
BnaC03g36630D	C03	22144925	22145815	890	W&S-36	AT5G28823	-	FUNCTIONS IN: molecular_function unknown
BnaC03g36640D	C03	22155940	22158136	2196	W&S-36	-	-	-
BnaC03g36650D	C03	22162707	22166270	3563	W&S-36	AT5G04590	GO:0009409;GO:0050896;GO:0006950;GO:0009628;GO:0042221;GO:0009266;GO:0065008;GO:0010035;GO:0008152;GO:0044238;GO:0046686;GO:0010038;GO:0006807;GO:0009058;GO:0010817;	sulfite reductase (SIR)
BnaC03g36660D	C03	22174132	22175333	1201	W&S-36	AT3G10572	-	3-phosphoinositide-dependent protein kinase-1, putative
BnaC03g36670D	C03	22175439	22176088	649	W&S-36	AT3G10572	-	3-phosphoinositide-dependent protein kinase-1, putative
BnaC03g36680D	C03	22177641	22177718	77	W&S-36	-	-	-
BnaC03g36690D	C03	22177817	22178449	632	W&S-36	AT1G66245	-	unknown protein
BnaC03g36700D	C03	22178918	22180504	1586	W&S-36	AT3G10640	GO:0050896;GO:0006950;GO:0050794;GO:0050789;GO:0042221;GO:0010033;GO:0071495;GO:0009719;GO:0009738;GO:0009753;GO:0006955;GO:0009751;GO:0031347;GO:0080134;GO:0009607;GO:0009743;GO:0050776;GO:0006952;GO:0009626;GO:0009723;	VPS60.1
BnaC04g02250D	C04	1731016	1734463	3447	W&S-37	AT2G41860	ath04626;	calcium-dependent protein kinase 14 (CPK14)
BnaC04g02260D	C04	1742829	1744781	1952	W&S-37	AT2G41860	ath04626;	calcium-dependent protein kinase 14 (CPK14)
BnaC04g02270D	C04	1745554	1747135	1581	W&S-37	AT2G41870	-	Remorin family protein
BnaC04g02280D	C04	1749060	1749306	246	W&S-37	AT2G41905	-	BEST Arabidopsis thaliana protein match is: arabinogalactan protein 23 (TAIR:AT3G57690.1)
BnaC04g02290D	C04	1750285	1752720	2435	W&S-37	-	-	-
BnaC04g02300D	C04	1755614	1756450	836	W&S-37	AT2G41905	-	Protein kinase superfamily protein
BnaC04g02310D	C04	1759543	1759854	311	W&S-37	AT3G01324	-	ECA1-like gametogenesis related family protein
BnaC04g02320D	C04	1785441	1785740	299	W&S-37	-	-	-
BnaC04g02330D	C04	1785823	1789290	3467	W&S-37	AT2G42500	-	protein phosphatase 2A-3 (PP2A-3)
BnaC04g02340D	C04	1789584	1792305	2721	W&S-37	AT1G54380	GO:0070417;GO:0032502;GO:0048610;GO:0048229;GO:0008152;GO:0000003;GO:0022414;GO:0044238;GO:0030154;GO:0006807;GO:0019953;	spliceosome protein-related
BnaC04g02350D	C04	1792881	1793750	869	W&S-37	AT2G42550	-	Protein kinase superfamily protein
BnaC04g02360D	C04	1794017	1798234	4217	W&S-37	AT2G42570	-	TRICHOME BIREFRINGENCE-LIKE 39 (TBL39)
BnaC04g02370D	C04	1828557	1831604	3047	W&S-37	AT2G42580	GO:0006970;GO:0050896;GO:0006950;GO:0050794;GO:0009628;GO:0050789;GO:0042221;GO:0010033;GO:0032502;GO:0071495;GO:0008361;GO:0065008;GO:0009719;GO:0040007;GO:0090066;GO:0008152;GO:0044238;	tetratricopetide-repeat thioredoxin-like 3 (TTL3)
BnaC04g02380D	C04	1834248	1834310	62	W&S-37	-	-	-
BnaC04g02390D	C04	1834433	1834533	100	W&S-37	-	-	-
BnaC04g02400D	C04	1834861	1835022	161	W&S-37	-	-	-
BnaC04g02410D	C04	1835123	1835460	337	W&S-37	AT1G48400	-	F-box/RNI-like/FBD-like domains-containing protein
BnaC04g02420D	C04	1835509	1835580	71	W&S-37	-	-	-
BnaC04g02430D	C04	1835658	1840418	4760	W&S-37	AT2G42600	-	phosphoenolpyruvate carboxylase 2 (PPC2)
BnaC04g02440D	C04	1852565	1853353	788	W&S-37	-	-	-
BnaC04g02450D	C04	1853532	1854964	1432	W&S-37	AT1G02305	-	Cysteine proteinases superfamily protein
BnaC04g02460D	C04	1856893	1857875	982	W&S-37	AT4G01630	GO:0032502;GO:0008361;GO:0065008;GO:0040007;GO:0090066;GO:0048589;	expansin A17 (EXPA17)
BnaC04g02470D	C04	1859617	1859781	164	W&S-37	-	-	-
BnaC04g02480D	C04	1861971	1864820	2849	W&S-37	AT1G02400	GO:0009639;	gibberellin 2-oxidase 6 (GA2OX6)
BnaC04g02490D	C04	1865950	1868507	2557	W&S-37	AT1G02410	-	cytochrome c oxidase assembly protein CtaG / Cox11 family
BnaC04g02500D	C04	1877773	1878267	494	W&S-37	AT2G42180	-	unknown protein
BnaC04g02510D	C04	1880409	1881788	1379	W&S-37	AT2G42190	-	unknown protein
BnaC04g02520D	C04	1886612	1888780	2168	W&S-37	AT2G42200	GO:0050794;GO:0050789;GO:0032502;GO:0031323;GO:0019222;GO:0008152;GO:0000003;GO:0051171;GO:0022414;GO:0044238;GO:0009908;GO:0006807;GO:0009058;GO:0009791;	squamosa promoter binding protein-like 9 (SPL9)
BnaC04g17990D	C04	16939318	16941025	1707	W&S-38	AT1G55000	-	peptidoglycan-binding LysM domain-containing protein
BnaC04g22330D	C04	23364725	23365716	991	W&S-39	AT3G60200	-	unknown protein
BnaC04g22340D	C04	23368183	23372001	3818	W&S-39	AT3G60190	GO:0050832;GO:0050896;GO:0006950;GO:0050794;GO:0050789;GO:0042221;GO:0010033;GO:0071495;GO:0009719;GO:0031323;GO:0019222;GO:0010035;GO:0008152;GO:0009753;GO:0006955;GO:0009751;GO:0031347;GO:0080134;GO:0009607;GO:0009743;GO:0050776;GO:0006952;GO:0046686;GO:0009626;GO:0010038;GO:0009058;	DYNAMIN-like 1E (DL1E)
BnaC04g22350D	C04	23379596	23380262	666	W&S-39	AT3G60160	GO:0009624;	RING/U-box superfamily protein
BnaC04g22360D	C04	23380976	23382169	1193	W&S-39	AT3G60150	-	Protein of unknown function (DUF498/DUF598)
BnaC04g22370D	C04	23385933	23388253	2320	W&S-39	-	-	-
BnaC04g22380D	C04	23389297	23389599	302	W&S-39	-	-	-
BnaC04g22390D	C04	23397020	23400826	3806	W&S-39	AT3G60140	GO:0050896;GO:0009628;GO:0042221;GO:0010033;GO:0032502;GO:0009416;GO:0009314;GO:0008152;GO:0044238;GO:0009743;	DARK INDUCIBLE 2 (DIN2)
BnaC04g22400D	C04	23433447	23436625	3178	W&S-39	AT3G60130	-	beta glucosidase 16 (BGLU16)
BnaC04g22410D	C04	23438173	23439139	966	W&S-39	-	-	-
BnaC04g22420D	C04	23442616	23447016	4400	W&S-39	AT3G60120	-	beta glucosidase 27 (BGLU27)
BnaC04g22430D	C04	23457054	23459525	2471	W&S-39	AT3G60110	-	DNA-binding bromodomain-containing protein
BnaC04g22440D	C04	23460574	23464175	3601	W&S-39	AT3G60100	-	citrate synthase 5 (CSY5)
BnaC04g22450D	C04	23476938	23478424	1486	W&S-39	AT1G10120	GO:0050794;GO:0050789;GO:0031323;GO:0019222;GO:0008152;GO:0051171;GO:0044238;GO:0006807;GO:0009058;	basic helix-loop-helix (bHLH) DNA-binding superfamily protein
BnaC04g22460D	C04	23499352	23502404	3052	W&S-39	AT3G60070	-	Major facilitator superfamily protein
BnaC04g22470D	C04	23503026	23504643	1617	W&S-39	AT3G60050	-	Pentatricopeptide repeat (PPR) superfamily protein
BnaC04g22480D	C04	23505288	23505972	684	W&S-39	AT3G04710	GO:0050896;GO:0006950;GO:0050794;GO:0009628;GO:0050789;GO:0042221;GO:0009266;GO:0032502;GO:0009416;GO:0009314;GO:0008361;GO:0065008;GO:0040007;GO:0090066;GO:0010035;GO:0048610;GO:0048229;GO:0048589;GO:0008152;GO:0000003;GO:0022414;GO:0044238;GO:0050793;GO:0030154;GO:0019953;	ankyrin repeat family protein
BnaC04g22490D	C04	23506199	23506841	642	W&S-39	AT3G04710	GO:0050896;GO:0006950;GO:0050794;GO:0009628;GO:0050789;GO:0042221;GO:0009266;GO:0032502;GO:0009416;GO:0009314;GO:0008361;GO:0065008;GO:0040007;GO:0090066;GO:0010035;GO:0048610;GO:0048229;GO:0048589;GO:0008152;GO:0000003;GO:0022414;GO:0044238;GO:0050793;GO:0030154;GO:0019953;	ankyrin repeat family protein
BnaC04g22500D	C04	23513670	23514456	786	W&S-39	AT2G44250	-	Protein of Unknown Function (DUF239)
BnaC04g22510D	C04	23526764	23527763	999	W&S-39	AT1G70550	GO:0050896;GO:0050794;GO:0050789;GO:0042221;GO:0010033;GO:0071495;GO:0009719;GO:0008152;GO:0044238;GO:0009058;GO:0009735;	Protein of Unknown Function (DUF239)
BnaC04g22520D	C04	23540151	23542192	2041	W&S-39	AT5G56530	-	Protein of Unknown Function (DUF239)
BnaC04g37050D	C04	38471528	38471731	203	W&S-40	-	-	-
BnaC04g37060D	C04	38471844	38472902	1058	W&S-40	-	-	-
BnaC04g37070D	C04	38480708	38482522	1814	W&S-40	AT2G24700	GO:0050794;GO:0050789;GO:0031323;GO:0019222;GO:0008152;GO:0051171;GO:0044238;GO:0006807;GO:0009058;	Transcriptional factor B3 family protein
BnaC04g37080D	C04	38482638	38482923	285	W&S-40	AT2G24700	GO:0050794;GO:0050789;GO:0031323;GO:0019222;GO:0008152;GO:0051171;GO:0044238;GO:0006807;GO:0009058;	Transcriptional factor B3 family protein
BnaC04g37090D	C04	38483821	38485616	1795	W&S-40	AT5G06480	-	Immunoglobulin E-set superfamily protein
BnaC04g37100D	C04	38490879	38493947	3068	W&S-40	AT2G24720	GO:0009416;	glutamate receptor 2.2 (GLR2.2)
BnaC04g37110D	C04	38556303	38556533	230	W&S-40	AT2G24250	-	CONTAINS InterPro DOMAIN/s: F-box domain, cyclin-like (InterPro:IPR001810), Protein of unknown function DUF295 (InterPro:IPR005174)
BnaC04g37120D	C04	38556610	38557416	806	W&S-40	AT1G64840	-	CONTAINS InterPro DOMAIN/s: F-box domain, cyclin-like (InterPro:IPR001810), Protein of unknown function DUF295 (InterPro:IPR005174)
BnaC04g47110D	C04	46176702	46180964	4262	W&S-41	AT2G40400	GO:0008152;GO:0006807;GO:0009058;	Protein of unknown function (DUF399 and DUF3411)
BnaC04g47120D	C04	46181227	46182279	1052	W&S-41	AT2G19660	-	Cysteine/Histidine-rich C1 domain family protein
BnaC04g47130D	C04	46182334	46186234	3900	W&S-41	AT5G37620	-	Cysteine/Histidine-rich C1 domain family protein
BnaC04g47140D	C04	46190373	46191287	914	W&S-41	AT3G45070	-	P-loop containing nucleoside triphosphate hydrolases superfamily protein
BnaC04g47150D	C04	46233602	46234586	984	W&S-41	AT2G40435	-	BEST Arabidopsis thaliana protein match is: transcription regulators (TAIR:AT3G56220.1)
BnaC04g47160D	C04	46245696	46247591	1895	W&S-41	AT2G40460	GO:0009624;	Major facilitator superfamily protein
BnaC05g06770D	C05	3349687	3350292	605	W&S-42	-	-	-
BnaC05g06780D	C05	3356126	3359392	3266	W&S-42	AT1G09210	GO:0009651;	calreticulin 1b (CRT1b)
BnaC05g06790D	C05	3360115	3363017	2902	W&S-42	AT1G09230	-	RNA-binding (RRM/RBD/RNP motifs) family protein
BnaC05g06800D	C05	3370500	3371711	1211	W&S-42	AT1G09240	GO:0032502;GO:0008361;GO:0065008;GO:0009555;GO:0040007;GO:0090066;GO:0048610;GO:0048229;GO:0048589;GO:0008152;GO:0000003;GO:0022414;GO:0044238;GO:0030154;GO:0006807;GO:0009058;GO:0035295;	nicotianamine synthase 3 (NAS3)
BnaC05g06810D	C05	3372700	3373315	615	W&S-42	AT1G09250	-	basic helix-loop-helix (bHLH) DNA-binding superfamily protein
BnaC05g06820D	C05	3378631	3379149	518	W&S-42	AT1G09260	-	Chaperone DnaJ-domain superfamily protein
BnaC05g06830D	C05	3379950	3383047	3097	W&S-42	AT1G09270	GO:0080034;GO:0050896;GO:0006950;GO:0050794;GO:0050789;GO:0008152;GO:0044238;GO:0006955;GO:0031347;GO:0080134;GO:0009607;GO:0050776;GO:0006952;GO:0009626;GO:0009058;	importin alpha isoform 4 (IMPA-4)
BnaC05g06840D	C05	3383128	3385600	2472	W&S-42	AT1G09280	-	CONTAINS InterPro DOMAIN/s: Rhodanese-like (InterPro:IPR001763), Serine hydrolase (InterPro:IPR005645)
BnaC05g06850D	C05	3389577	3391425	1848	W&S-42	AT1G09320	-	agenet domain-containing protein
BnaC05g06860D	C05	3391999	3393798	1799	W&S-42	AT1G09330	GO:0032502;GO:0008361;GO:0065008;GO:0040007;GO:0090066;GO:0048589;	unknown protein
BnaC05g06870D	C05	3393986	3396776	2790	W&S-42	AT1G09340	GO:0050896;GO:0009605;GO:0006950;GO:0050794;GO:0009628;GO:0050789;GO:0042221;GO:0010033;GO:0009266;GO:0032502;GO:0009409;GO:0009416;GO:0009314;GO:0071495;GO:0009719;GO:0031323;GO:0019222;GO:0016311;GO:0008152;GO:0051246;GO:0032268;GO:0051171;GO:0009753;GO:0044238;GO:0006955;GO:0009751;GO:0031347;GO:0080134;GO:0009607;GO:0009743;GO:0050776;GO:0006952;GO:0019220;GO:0051174;GO:0009626;GO:0030154;GO:…	chloroplast RNA binding (CRB)
BnaC05g06880D	C05	3397688	3398317	629	W&S-42	AT1G09360	-	Plant invertase/pectin methylesterase inhibitor superfamily protein
BnaC05g06890D	C05	3404611	3405114	503	W&S-42	AT1G09370	-	Plant invertase/pectin methylesterase inhibitor superfamily protein
BnaC05g06900D	C05	3405995	3406600	605	W&S-42	-	-	-
BnaC05g06910D	C05	3410146	3412057	1911	W&S-42	AT1G07090	-	LIGHT SENSITIVE HYPOCOTYLS 6 (LSH6)
BnaC05g06920D	C05	3414145	3414675	530	W&S-42	AT1G09370	-	Plant invertase/pectin methylesterase inhibitor superfamily protein
BnaC05g06930D	C05	3416156	3416686	530	W&S-42	AT1G09370	-	Plant invertase/pectin methylesterase inhibitor superfamily protein
BnaC05g06940D	C05	3420411	3420917	506	W&S-42	AT1G09370	-	Plant invertase/pectin methylesterase inhibitor superfamily protein
BnaC05g06950D	C05	3424445	3427546	3101	W&S-42	AT1G09380	-	nodulin MtN21 /EamA-like transporter family protein
BnaC05g06960D	C05	3427890	3428393	503	W&S-42	AT1G09370	-	Plant invertase/pectin methylesterase inhibitor superfamily protein
BnaC05g06970D	C05	3429261	3432444	3183	W&S-42	AT1G09380	-	nodulin MtN21 /EamA-like transporter family protein
BnaC05g06980D	C05	3434348	3436856	2508	W&S-42	AT1G09390	-	GDSL-like Lipase/Acylhydrolase superfamily protein
BnaC05g35090D	C05	34401927	34403619	1692	W&S-43	AT3G18150	-	RNI-like superfamily protein
BnaC05g35100D	C05	34409996	34411791	1795	W&S-43	AT1G15200	-	protein-protein interaction regulator family protein
BnaC05g35110D	C05	34412724	34415414	2690	W&S-43	AT1G67430	GO:0008152;GO:0044238;GO:0006807;GO:0009058;	Ribosomal protein L22p/L17e family protein
BnaC05g35120D	C05	34418347	34425669	7322	W&S-43	AT3G18230	-	Octicosapeptide/Phox/Bem1p family protein
BnaC05g35130D	C05	34426978	34428721	1743	W&S-43	AT3G18220	-	Phosphatidic acid phosphatase (PAP2) family protein
BnaC05g35140D	C05	34430468	34431773	1305	W&S-43	AT3G18215	-	Protein of unknown function, DUF599
BnaC05g35150D	C05	34468932	34471366	2434	W&S-43	AT3G18210	-	2-oxoglutarate (2OG) and Fe(II)-dependent oxygenase superfamily protein
BnaC05g35160D	C05	34472340	34474287	1947	W&S-43	AT3G18190	-	TCP-1/cpn60 chaperonin family protein
BnaC05g35170D	C05	34474588	34475536	948	W&S-43	-	-	-
BnaC05g35180D	C05	34480853	34483992	3139	W&S-43	-	-	-
BnaC05g35190D	C05	34487233	34489049	1816	W&S-43	AT3G18180	-	Glycosyltransferase family 61 protein
BnaC05g41880D	C05	39472441	39474924	2483	W&S-44	AT3G11330	GO:0032502;GO:0065008;GO:0009555;GO:0048229;GO:0008152;GO:0044238;GO:0009058;GO:0010817;	plant intracellular ras group-related LRR 9 (PIRL9)
BnaC05g41890D	C05	39482162	39484176	2014	W&S-44	AT3G11320	-	Nucleotide-sugar transporter family protein
BnaC05g41900D	C05	39486236	39488803	2567	W&S-44	AT3G11300	-	IRREGULAR XYLEM 12 (IRX12)
BnaC05g41910D	C05	39489612	39491096	1484	W&S-44	AT3G11280	GO:0050896;GO:0050794;GO:0050789;GO:0042221;GO:0010033;GO:0009719;GO:0031323;GO:0019222;GO:0008152;GO:0051171;GO:0044238;GO:0009751;GO:0006807;GO:0009058;	Duplicated homeodomain-like superfamily protein
BnaC05g41920D	C05	39495373	39496348	975	W&S-44	AT2G22050	-	Galactose oxidase/kelch repeat superfamily protein
BnaC05g41930D	C05	39499904	39500777	873	W&S-44	AT3G11260	GO:0050896;GO:0050794;GO:0050789;GO:0042221;GO:0010033;GO:0009719;GO:0031323;GO:0019222;GO:0008152;GO:0051171;GO:0044238;GO:0006807;GO:0009058;	WUSCHEL related homeobox 5 (WOX5)
BnaC05g41940D	C05	39511269	39513892	2623	W&S-44	AT3G11240	GO:0050896;GO:0050789;GO:0042221;GO:0010033;GO:0032502;GO:0009719;GO:0019222;GO:0048580;GO:0008152;GO:0044238;GO:0051239;GO:0050793;GO:0009791;	arginine-tRNA protein transferase 2 (ATE2)
BnaC05g41950D	C05	39513975	39515369	1394	W&S-44	AT3G11230	-	Yippee family putative zinc-binding protein
BnaC05g41960D	C05	39516416	39518834	2418	W&S-44	AT3G11220	GO:0050896;GO:0006950;GO:0050794;GO:0050789;GO:0042221;GO:0010033;GO:0071495;GO:0009719;GO:0040007;GO:0031323;GO:0019222;GO:0008152;GO:0051171;GO:0044238;GO:0009743;GO:0006807;GO:0009058;	ELONGATA 1 (ELO1)
BnaC05g41970D	C05	39522764	39524910	2146	W&S-44	AT3G11210	-	SGNH hydrolase-type esterase superfamily protein
BnaC05g41980D	C05	39526442	39529328	2886	W&S-44	AT3G11200	GO:0050794;GO:0050789;GO:0031323;GO:0019222;GO:0008152;GO:0051171;GO:0044238;GO:0006807;GO:0009058;	alfin-like 2 (AL2)
BnaC05g41990D	C05	39535256	39538283	3027	W&S-44	AT3G11180	-	2-oxoglutarate (2OG) and Fe(II)-dependent oxygenase superfamily protein
BnaC05g42000D	C05	39545007	39549441	4434	W&S-44	AT3G01280	GO:0009617;GO:0050896;GO:0006950;GO:0050789;GO:0042221;GO:0010033;GO:0008152;GO:0044238;GO:0009607;GO:0051788;GO:0009058;	voltage dependent anion channel 1 (VDAC1)
BnaC05g42010D	C05	39556221	39558873	2652	W&S-44	AT3G11170	GO:0009409;	fatty acid desaturase 7 (FAD7)
BnaC05g42020D	C05	39559586	39562617	3031	W&S-44	-	-	-
BnaC05g42030D	C05	39565626	39574453	8827	W&S-44	AT3G11130	-	Clathrin, heavy chain
BnaC05g42040D	C05	39576752	39577255	503	W&S-44	AT3G11110	-	RING/U-box superfamily protein
BnaC05g42050D	C05	39580230	39581483	1253	W&S-44	AT3G11100	GO:0050896;GO:0006950;GO:0050794;GO:0009628;GO:0050789;GO:0032502;GO:0009416;GO:0009314;GO:0031323;GO:0019222;GO:0008152;GO:0000003;GO:0051171;GO:0022414;GO:0044238;GO:0006807;GO:0009058;GO:0009791;GO:0006259;	sequence-specific DNA binding transcription factors
BnaC05g42060D	C05	39582075	39582590	515	W&S-44	AT3G11090	-	LOB domain-containing protein 21 (LBD21)
BnaC05g42070D	C05	39583442	39585860	2418	W&S-44	AT3G11070	-	Outer membrane OMP85 family protein
BnaC05g42080D	C05	39586838	39588192	1354	W&S-44	AT2G24700	GO:0050794;GO:0050789;GO:0031323;GO:0019222;GO:0008152;GO:0051171;GO:0044238;GO:0006807;GO:0009058;	Transcriptional factor B3 family protein
BnaC05g42090D	C05	39589062	39592711	3649	W&S-44	AT4G31620	GO:0050794;GO:0050789;GO:0031323;GO:0019222;GO:0008152;GO:0051171;GO:0044238;GO:0006807;GO:0009058;	Transcriptional factor B3 family protein
BnaC05g42100D	C05	39594714	39595635	921	W&S-44	AT2G24700	GO:0050794;GO:0050789;GO:0031323;GO:0019222;GO:0008152;GO:0051171;GO:0044238;GO:0006807;GO:0009058;	Transcriptional factor B3 family protein
BnaC05g42110D	C05	39595846	39597358	1512	W&S-44	AT3G11050	-	ferritin 2 (FER2)
BnaC05g42120D	C05	39598501	39600428	1927	W&S-44	AT3G11030	-	TRICHOME BIREFRINGENCE-LIKE 32 (TBL32)
BnaC05g42130D	C05	39600534	39601469	935	W&S-44	AT3G11020	GO:0010286;GO:0009414;GO:0050896;GO:0006950;GO:0050794;GO:0009628;GO:0050789;GO:0042221;GO:0009266;GO:0032502;GO:0009555;GO:0031323;GO:0019222;GO:0048229;GO:0008152;GO:0051171;GO:0044238;GO:0006807;GO:0009058;	DRE/CRT-binding protein 2B (DREB2B)
BnaC05g42140D	C05	39602919	39606381	3462	W&S-44	AT3G11000	GO:0050794;GO:0050789;GO:0032502;GO:0031323;GO:0019222;GO:0008152;GO:0000003;GO:0048646;GO:0022414;GO:0044238;GO:0048467;GO:0009908;GO:0009058;GO:0009791;	DCD (Development and Cell Death) domain protein
BnaC06g13000D	C06	15771568	15774006	2438	W&S-45	AT5G40570	-	Pentatricopeptide repeat (PPR) superfamily protein
BnaC06g13010D	C06	15774134	15775550	1416	W&S-45	AT5G40570	-	Surfeit locus protein 2 (SURF2)
BnaC06g13020D	C06	15778106	15779375	1269	W&S-45	AT1G66470	GO:0032502;GO:0030154;	ROOT HAIR DEFECTIVE6 (RHD6)
BnaC06g13030D	C06	15834032	15835048	1016	W&S-45	AT5G39110	-	RmlC-like cupins superfamily protein
BnaC06g13040D	C06	15846907	15847633	726	W&S-45	AT2G28000	GO:0032502;GO:0008152;GO:0000003;GO:0022414;GO:0044238;GO:0048467;GO:0009908;GO:0009058;GO:0009791;	chaperonin-60alpha (CPN60A)
BnaC06g13050D	C06	15871008	15871103	95	W&S-45	-	-	-
BnaC06g13060D	C06	15871494	15871813	319	W&S-45	AT1G24380	-	unknown protein
BnaC06g13070D	C06	15872610	15872806	196	W&S-45	-	-	-
BnaC06g13080D	C06	15872874	15873473	599	W&S-45	AT2G13770	-	CONTAINS InterPro DOMAIN/s: Putative harbinger transposase-derived nuclease (InterPro:IPR006912)
BnaC06g13090D	C06	15875928	15878690	2762	W&S-45	AT5G40640	-	unknown protein
BnaC06g13100D	C06	15878796	15879370	574	W&S-45	AT5G40645	-	RPM1-interacting protein 4 (RIN4) family protein
BnaC06g13110D	C06	15881496	15882595	1099	W&S-45	-	-	-
BnaC06g13120D	C06	15884883	15885133	250	W&S-45	AT3G27380	-	succinate dehydrogenase 2-1 (SDH2-1)
BnaC06g13130D	C06	15885219	15885971	752	W&S-45	AT5G40650	-	succinate dehydrogenase 2-2 (SDH2-2)
BnaC06g13140D	C06	15916851	15918319	1468	W&S-45	AT5G40700	-	unknown protein
BnaC06g13150D	C06	15920232	15921033	801	W&S-45	AT5G56060	GO:0008152;GO:0044238;GO:0006807;	FUNCTIONS IN: tRNA binding, aminoacyl-tRNA ligase activity, ATP binding
BnaC06g13160D	C06	15922441	15924201	1760	W&S-45	AT5G40720	-	CONTAINS InterPro DOMAIN/s: Protein of unknown function DUF23 (InterPro:IPR008166)
BnaC06g13170D	C06	15934569	15935241	672	W&S-45	AT5G37870	GO:0032502;GO:0008152;GO:0044238;	Protein with RING/U-box and TRAF-like domains
BnaC06g13180D	C06	15935716	15939918	4202	W&S-45	AT5G40740	-	unknown protein
BnaC06g14950D	C06	17664405	17667710	3305	W&S-46	-	-	-
BnaC06g14960D	C06	17671615	17674276	2661	W&S-46	AT3G53960	-	Major facilitator superfamily protein
BnaC06g14970D	C06	17688938	17690912	1974	W&S-46	AT3G53970	GO:0050896;GO:0006950;GO:0050794;GO:0050789;GO:0042221;GO:0010033;GO:0032502;GO:0008361;GO:0065008;GO:0040007;GO:0090066;GO:0048589;GO:0008152;GO:0044238;GO:0009607;GO:0050793;GO:0051788;GO:0006807;GO:0009058;GO:0006259;	proteasome inhibitor-related
BnaC06g14980D	C06	17699599	17700933	1334	W&S-46	AT3G53980	-	Bifunctional inhibitor/lipid-transfer protein/seed storage 2S albumin superfamily protein
BnaC06g14990D	C06	17703312	17704903	1591	W&S-46	AT3G53990	GO:0009409;	Adenine nucleotide alpha hydrolases-like superfamily protein
BnaC06g15000D	C06	17737794	17739545	1751	W&S-46	AT3G54000	-	unknown protein
BnaC06g15010D	C06	17751742	17755878	4136	W&S-46	AT3G54010	GO:0050896;GO:0006950;GO:0009628;GO:0042221;GO:0010033;GO:0009266;GO:0032502;GO:0009409;GO:0010048;GO:0008361;GO:0065008;GO:0009719;GO:0040007;GO:0090066;GO:0048589;GO:0008152;GO:0044238;GO:0030154;GO:0009058;GO:0009735;GO:0009791;	PASTICCINO 1 (PAS1)
BnaC06g15020D	C06	17759083	17760025	942	W&S-46	AT5G43690	-	P-loop containing nucleoside triphosphate hydrolases superfamily protein
BnaC06g15030D	C06	17760642	17762555	1913	W&S-46	-	-	-
BnaC06g15040D	C06	17769646	17772312	2666	W&S-46	AT3G54040	-	PAR1 protein
BnaC06g19050D	C06	21363305	21367831	4526	W&S-47	AT1G31740	-	beta-galactosidase 15 (BGAL15)
BnaC06g19060D	C06	21371027	21373695	2668	W&S-47	AT1G31740	-	beta-galactosidase 15 (BGAL15)
BnaC06g19070D	C06	21445125	21447000	1875	W&S-47	AT1G20570	-	Spc97 / Spc98 family of spindle pole body (SBP) component
BnaC06g19080D	C06	21454058	21458884	4826	W&S-47	AT1G80270	GO:0008152;GO:0044238;GO:0006807;GO:0009058;	PENTATRICOPEPTIDE REPEAT 596 (PPR596)
BnaC06g37640D	C06	35561298	35563705	2407	W&S-48	AT1G76880	GO:0050794;GO:0050789;GO:0031323;GO:0019222;GO:0008152;GO:0051171;GO:0044238;GO:0006807;GO:0009058;	Duplicated homeodomain-like superfamily protein
BnaC06g37650D	C06	35595876	35597056	1180	W&S-48	AT1G76930	-	extensin 3 (EXT3)
BnaC06g37660D	C06	35603096	35603795	699	W&S-48	-	-	-
BnaC06g37670D	C06	35603939	35606146	2207	W&S-48	AT1G76940	-	RNA-binding (RRM/RBD/RNP motifs) family protein
BnaC06g37680D	C06	35609794	35615696	5902	W&S-48	AT1G76950	-	PRAF1
BnaC06g37690D	C06	35617384	35618284	900	W&S-48	-	-	-
BnaC06g37700D	C06	35619580	35619897	317	W&S-48	AT1G76952	GO:0032502;GO:0000003;GO:0022414;GO:0009908;GO:0009791;	inflorescence deficient in abscission (IDA)-like 5 (IDL5)
BnaC06g37710D	C06	35623069	35623674	605	W&S-48	AT1G76955	-	Expressed protein
BnaC06g37720D	C06	35624619	35625044	425	W&S-48	AT5G18980	-	ARM repeat superfamily protein
BnaC06g37730D	C06	35625186	35625672	486	W&S-48	AT3G06210	GO:0050896;GO:0009628;GO:0032502;GO:0009416;GO:0009314;GO:0000003;GO:0022414;GO:0009791;	ARM repeat superfamily protein
BnaC06g37740D	C06	35638908	35639179	271	W&S-48	-	-	-
BnaC06g37750D	C06	35644120	35644878	758	W&S-48	AT1G76965	-	FUNCTIONS IN: molecular_function unknown
BnaC06g37760D	C06	35646783	35647067	284	W&S-48	-	-	-
BnaC06g37770D	C06	35648733	35651371	2638	W&S-48	AT1G76970	GO:0050896;GO:0006950;GO:0050794;GO:0050789;GO:0042221;GO:0010033;GO:0008152;GO:0006955;GO:0009751;GO:0031347;GO:0080134;GO:0009607;GO:0009743;GO:0050776;GO:0006952;GO:0009626;GO:0009058;	Target of Myb protein 1
BnaC06g37780D	C06	35652065	35653539	1474	W&S-48	AT1G76980	-	FUNCTIONS IN: molecular_function unknown
BnaC06g37790D	C06	35658300	35662248	3948	W&S-48	AT1G76990	GO:0008152;GO:0044238;GO:0006807;GO:0009058;	ACT domain repeat 3 (ACR3)
BnaC06g37800D	C06	35671398	35674398	3000	W&S-48	AT1G77000	GO:0010286;	SKP2B
BnaC06g37810D	C06	35674981	35677009	2028	W&S-48	AT1G77020	-	DNAJ heat shock N-terminal domain-containing protein
BnaC06g37820D	C06	35677724	35679543	1819	W&S-48	AT1G77060	-	Phosphoenolpyruvate carboxylase family protein
BnaC06g37830D	C06	35680152	35681942	1790	W&S-48	AT1G77090	GO:0008152;GO:0044238;GO:0006807;GO:0009058;	Mog1/PsbP/DUF1795-like photosystem II reaction center PsbP family protein
BnaC06g37840D	C06	35682602	35683900	1298	W&S-48	AT1G77100	-	Peroxidase superfamily protein
BnaC06g37850D	C06	35688470	35691862	3392	W&S-48	AT1G77110	GO:0032502;GO:0065008;GO:0000003;GO:0048646;GO:0022414;GO:0009908;GO:0009791;GO:0010817;	PIN-FORMED 6 (PIN6)
BnaC06g37860D	C06	35693186	35694901	1715	W&S-48	AT1G77120	GO:0001666;GO:0006970;GO:0009651;GO:0050896;GO:0006950;GO:0050794;GO:0009628;GO:0050789;GO:0042221;GO:0010033;GO:0031323;GO:0019222;GO:0010035;GO:0008152;GO:0006955;GO:0009751;GO:0009607;GO:0006952;GO:0046686;GO:0010038;	alcohol dehydrogenase 1 (ADH1)
BnaC06g37870D	C06	35694963	35696394	1431	W&S-48	AT1G77122	-	Uncharacterised protein family UPF0090
BnaC06g37880D	C06	35699525	35700603	1078	W&S-48	AT1G77160	-	Protein of unknown function (DUF506)
BnaC06g37890D	C06	35701926	35703000	1074	W&S-48	AT1G77145	-	Protein of unknown function (DUF506)
BnaC07g08960D	C07	14133661	14141585	7924	W&S-49	AT1G30420	-	multidrug resistance-associated protein 13 (MRP13)
BnaC07g08970D	C07	14147730	14148844	1114	W&S-49	AT1G30780	-	F-box and associated interaction domains-containing protein
BnaC07g08980D	C07	14148900	14149030	130	W&S-49	-	-	-
BnaC07g08990D	C07	14158767	14160934	2167	W&S-49	AT4G11080	-	HMG (high mobility group) box protein
BnaC07g09000D	C07	14170166	14171411	1245	W&S-49	AT1G22930	-	T-complex protein 11
BnaC07g09010D	C07	14172737	14174314	1577	W&S-49	-	-	-
BnaC07g09020D	C07	14191865	14192972	1107	W&S-49	AT2G27820	GO:0010244;GO:0050896;GO:0009605;GO:0006950;GO:0009628;GO:0009266;GO:0032502;GO:0009409;GO:0009416;GO:0009314;GO:0010048;GO:0008152;GO:0000003;GO:0022414;GO:0044238;GO:0048467;GO:0009908;GO:0006807;GO:0009058;GO:0009791;	prephenate dehydratase 1 (PD1)
BnaC07g09030D	C07	14193856	14195775	1919	W&S-49	AT4G00270	GO:0050794;GO:0050789;GO:0031323;GO:0019222;GO:0008152;GO:0051171;GO:0044238;GO:0006807;GO:0009058;	DNA-binding storekeeper protein-related transcriptional regulator
BnaC07g09040D	C07	14195843	14196377	534	W&S-49	AT2G36340	GO:0050794;GO:0050789;GO:0031323;GO:0019222;GO:0008152;GO:0051171;GO:0044238;GO:0006807;GO:0009058;	DNA-binding storekeeper protein-related transcriptional regulator
BnaC07g09050D	C07	14196431	14197292	861	W&S-49	-	-	-
BnaC07g09060D	C07	14212650	14214529	1879	W&S-49	AT1G30280	-	Chaperone DnaJ-domain superfamily protein
BnaC07g09070D	C07	14217822	14220867	3045	W&S-49	AT1G30270	GO:0009414;GO:0050896;GO:0009605;GO:0006950;GO:0050794;GO:0009628;GO:0050789;GO:0042221;GO:0010033;GO:0071495;GO:0009719;GO:0016310;GO:0008152;GO:0009738;GO:0044238;GO:0009723;GO:0009058;	CBL-interacting protein kinase 23 (CIPK23)
BnaC07g09080D	C07	14266765	14267554	789	W&S-49	-	-	-
BnaC07g09090D	C07	14269950	14271620	1670	W&S-49	AT3G02510	-	Regulator of chromosome condensation (RCC1) family protein
BnaC07g09100D	C07	14280205	14280468	263	W&S-49	-	-	-
BnaC07g11600D	C07	17144749	17147849	3100	W&S-50	AT2G03780	-	Translin family protein
BnaC07g11610D	C07	17157324	17157934	610	W&S-50	AT5G43110	-	pumilio 14 (PUM14)
BnaC07g11620D	C07	17161327	17161614	287	W&S-50	AT1G45063	-	copper ion binding
BnaC07g11630D	C07	17167445	17170754	3309	W&S-50	AT3G12490	GO:0009409;	cystatin B (CYSB)
BnaC07g11640D	C07	17198155	17198783	628	W&S-50	AT1G27690	-	Protein of unknown function (DUF620)
BnaC07g11650D	C07	17205158	17206627	1469	W&S-50	AT1G27700	-	Syntaxin/t-SNARE family protein
BnaC07g11660D	C07	17206952	17207566	614	W&S-50	-	-	-
BnaC07g11670D	C07	17213891	17214864	973	W&S-50	AT1G78500	-	Terpenoid cyclases family protein
BnaC07g11680D	C07	17215677	17216156	479	W&S-50	AT1G27710	-	Glycine-rich protein family
BnaC07g11690D	C07	17216234	17220953	4719	W&S-50	AT1G27720	GO:0008152;GO:0044238;GO:0006807;GO:0009058;	TBP-associated factor 4B (TAF4B)
BnaC07g11700D	C07	17224872	17225567	695	W&S-50	AT1G27730	GO:0009409;GO:0009644;GO:0050896;GO:0009605;GO:0006950;GO:0050794;GO:0009628;GO:0050789;GO:0042221;GO:0010033;GO:0009266;GO:0009409;GO:0009314;GO:0071495;GO:0009719;GO:0040007;GO:0031323;GO:0019222;GO:0008152;GO:0009738;GO:0051171;GO:0009753;GO:0044238;GO:0006955;GO:0009607;GO:0009743;GO:0006952;GO:0009723;GO:0006807;GO:0009058;	salt tolerance zinc finger (STZ)
BnaC07g11710D	C07	17252240	17253236	996	W&S-50	AT1G27740	GO:0050896;GO:0050794;GO:0050789;GO:0042221;GO:0010033;GO:0032502;GO:0008361;GO:0065008;GO:0009719;GO:0040007;GO:0090066;GO:0031323;GO:0019222;GO:0008152;GO:0051171;GO:0044238;GO:0030154;GO:0006807;GO:0009058;	root hair defective 6-like 4 (RSL4)
BnaC07g11720D	C07	17253333	17253711	378	W&S-50	-	-	-
BnaC07g11730D	C07	17253780	17254633	853	W&S-50	AT1G27740	GO:0050896;GO:0050794;GO:0050789;GO:0042221;GO:0010033;GO:0032502;GO:0008361;GO:0065008;GO:0009719;GO:0040007;GO:0090066;GO:0031323;GO:0019222;GO:0008152;GO:0051171;GO:0044238;GO:0030154;GO:0006807;GO:0009058;	root hair defective 6-like 4 (RSL4)
BnaC07g11740D	C07	17257382	17257549	167	W&S-50	-	-	-
BnaC07g11750D	C07	17257812	17258954	1142	W&S-50	AT1G27750	-	nucleic acid binding
BnaC07g11760D	C07	17271137	17274589	3452	W&S-50	AT1G27760	GO:0009651;	SALT-TOLERANCE 32 (SAT32)
BnaC07g11770D	C07	17277671	17278133	462	W&S-50	AT3G62740	-	beta glucosidase 7 (BGLU7)
BnaC07g11780D	C07	17278197	17279273	1076	W&S-50	AT4G27820	-	beta glucosidase 9 (BGLU9)
BnaC07g11790D	C07	17285782	17286150	368	W&S-50	AT1G60260	-	beta glucosidase 5 (BGLU5)
BnaC07g11800D	C07	17286849	17291837	4988	W&S-50	AT1G27880	GO:0042631;GO:0050896;GO:0009605;GO:0006950;GO:0009628;GO:0050789;GO:0042221;GO:0019222;GO:0008152;GO:0044238;GO:0006807;GO:0009058;GO:0006259;	DEAD/DEAH box RNA helicase family protein
BnaC07g11810D	C07	17304082	17305684	1602	W&S-50	AT1G27950	GO:0050832;	glycosylphosphatidylinositol-anchored lipid protein transfer 1 (LTPG1)
BnaC07g11820D	C07	17307111	17308411	1300	W&S-50	AT1G53430	-	Leucine-rich repeat transmembrane protein kinase
BnaC07g11830D	C07	17312581	17314602	2021	W&S-50	AT3G16400	GO:0080027;GO:0050896;GO:0008152;GO:0044238;GO:0009607;GO:0006807;GO:0009058;	MYROSINASE-BINDING PROTEIN-LIKE PROTEIN-470 (ATMLP-470)
BnaC07g12690D	C07	18320643	18324348	3705	W&S-51	AT1G27080	GO:0050896;GO:0009605;GO:0032502;GO:0000003;GO:0022414;GO:0009791;	nitrate transporter 1.6 (NRT1.6)
BnaC07g12700D	C07	18324498	18329784	5286	W&S-51	AT1G27090	-	Tudor/PWWP/MBT superfamily protein
BnaC07g12710D	C07	18335172	18339622	4450	W&S-51	AT1G27100	GO:0050896;GO:0006950;GO:0050794;GO:0050789;GO:0031323;GO:0019222;GO:0008152;GO:0044238;GO:0006955;GO:0031347;GO:0080134;GO:0050776;GO:0006952;GO:0009626;GO:0009058;	Actin cross-linking protein
BnaC07g12720D	C07	18358476	18358822	346	W&S-51	-	-	-
BnaC07g12730D	C07	18359147	18360311	1164	W&S-51	AT1G27110	-	Tetratricopeptide repeat (TPR)-like superfamily protein
BnaC07g12740D	C07	18360712	18362890	2178	W&S-51	AT1G27100	GO:0050896;GO:0006950;GO:0050794;GO:0050789;GO:0031323;GO:0019222;GO:0008152;GO:0044238;GO:0006955;GO:0031347;GO:0080134;GO:0050776;GO:0006952;GO:0009626;GO:0009058;	Actin cross-linking protein
BnaC07g12750D	C07	18362980	18363490	510	W&S-51	-	-	-
BnaC07g12760D	C07	18364907	18365813	906	W&S-51	AT1G27100	GO:0050896;GO:0006950;GO:0050794;GO:0050789;GO:0031323;GO:0019222;GO:0008152;GO:0044238;GO:0006955;GO:0031347;GO:0080134;GO:0050776;GO:0006952;GO:0009626;GO:0009058;	Actin cross-linking protein
BnaC07g12770D	C07	18367695	18369431	1736	W&S-51	AT1G27110	-	Tetratricopeptide repeat (TPR)-like superfamily protein
BnaC07g12780D	C07	18369484	18370680	1196	W&S-51	AT1G27150	-	Tetratricopeptide repeat (TPR)-like superfamily protein
BnaC07g12790D	C07	18381863	18384593	2730	W&S-51	AT1G27120	-	Galactosyltransferase family protein
BnaC07g12800D	C07	18385620	18387090	1470	W&S-51	AT1G27140	-	glutathione S-transferase tau 13 (GSTU13)
BnaC07g12810D	C07	18390023	18392018	1995	W&S-51	-	-	-
BnaC07g12820D	C07	18396596	18397587	991	W&S-51	AT1G14610	GO:0032502;GO:0008152;GO:0000003;GO:0022414;GO:0044238;GO:0006807;GO:0009058;GO:0009791;	TWIN 2 (TWN2)
BnaC07g12830D	C07	18397874	18400507	2633	W&S-51	AT1G27160	-	TWIN 2 (TWN2)
BnaC07g12840D	C07	18400856	18401444	588	W&S-51	AT1G27170	GO:0050896;GO:0006950;GO:0050794;GO:0050789;GO:0006952;	transmembrane receptors
BnaC07g12850D	C07	18405909	18406267	358	W&S-51	AT1G27220	GO:0050794;GO:0050789;GO:0031323;GO:0019222;GO:0008152;GO:0051171;GO:0044238;GO:0006807;GO:0009058;	paired amphipathic helix repeat-containing protein
BnaC07g12860D	C07	18407097	18409602	2505	W&S-51	AT1G24180	GO:0009651;GO:0050896;GO:0006950;GO:0009628;GO:0042221;GO:0010033;GO:0010035;GO:0008152;GO:0044238;GO:0009743;GO:0046686;GO:0010038;GO:0006807;	IAA-CONJUGATE-RESISTANT 4 (IAR4)
BnaC07g12870D	C07	18412285	18414689	2404	W&S-51	AT1G24170	-	LGT9
BnaC07g12880D	C07	18415073	18416757	1684	W&S-51	AT1G24160	-	unknown protein
BnaC07g12890D	C07	18449530	18450167	637	W&S-51	-	-	-
BnaC07g12900D	C07	18450270	18451265	995	W&S-51	AT1G23970	-	Protein of unknown function (DUF626)
BnaC07g12910D	C07	18453957	18454455	498	W&S-51	-	-	-
BnaC07g12920D	C07	18454583	18455245	662	W&S-51	AT1G23970	-	Protein of unknown function (DUF626)
BnaC07g14500D	C07	20323039	20325476	2437	W&S-52	AT1G21380	-	Target of Myb protein 1
BnaC07g14510D	C07	20329923	20332222	2299	W&S-52	AT1G21360	-	glycolipid transfer protein 2 (GLTP2)
BnaC07g14520D	C07	20344462	20345585	1123	W&S-52	-	-	-
BnaC07g14530D	C07	20361797	20362579	782	W&S-52	AT1G21340	GO:0050794;GO:0050789;GO:0031323;GO:0019222;GO:0008152;GO:0051171;GO:0044238;GO:0006807;GO:0009058;	Dof-type zinc finger DNA-binding family protein
BnaC07g14540D	C07	20387763	20388003	240	W&S-52	-	-	-
BnaC07g14550D	C07	20388056	20392340	4284	W&S-52	AT5G36930	GO:0050896;GO:0006950;GO:0050794;GO:0050789;GO:0006952;	Disease resistance protein (TIR-NBS-LRR class) family
BnaC07g14560D	C07	20409140	20409403	263	W&S-52	AT1G21327	-	unknown protein
BnaC07g14570D	C07	20413204	20413908	704	W&S-52	AT1G21326	-	VQ motif-containing protein
BnaC07g14580D	C07	20415683	20417563	1880	W&S-52	AT1G21320	-	nucleotide binding
BnaC07g14590D	C07	20469871	20473163	3292	W&S-52	AT1G21270	GO:0050896;GO:0042221;GO:0010033;GO:0032502;GO:0008361;GO:0065008;GO:0040007;GO:0090066;GO:0016310;GO:0048589;GO:0008152;GO:0000003;GO:0022414;GO:0044238;GO:0009751;GO:0048467;GO:0009908;GO:0009058;GO:0009791;	wall-associated kinase 2 (WAK2)
BnaC07g14600D	C07	20474294	20476765	2471	W&S-52	AT1G21270	GO:0050896;GO:0042221;GO:0010033;GO:0032502;GO:0008361;GO:0065008;GO:0040007;GO:0090066;GO:0016310;GO:0048589;GO:0008152;GO:0000003;GO:0022414;GO:0044238;GO:0009751;GO:0048467;GO:0009908;GO:0009058;GO:0009791;	wall associated kinase 4 (WAK4)
BnaC07g14610D	C07	20492664	20495080	2416	W&S-52	AT1G49740	-	PLC-like phosphodiesterases superfamily protein
[truncated: 250 more rows]

## Sheet: S9
Supplemental Table S9 Functional categories of the genes in the region of selective sweep between winter/spring and semi-winter groups in rapeseed
Term ID	Term type	Term description	Involved gene number	p-value	FDR	Entries lists
GO:0050896	P	response to stimulus	450	7.1e-07	0.00024	AT5G14690 , AT1G27080 , AT4G15560 , AT4G11660 , AT2G17730 , AT1G76490 , AT1G80680 , AT2G35630 , AT5G16820 , AT5G44090 , AT1G69850 , AT1G12290 , AT4G10390 , AT3G53970 , AT1G65420 , AT2G45430 , AT2G21390 , AT5G01650 , AT5G47830 , AT2G37950 , AT3G60140 , AT2G39940 , AT4G24275 , AT5G21090 , AT1G18260 , AT4G01480 , AT3G01280 , AT5G11150 , AT5G16090 , AT5G19510 , AT5G63600 , AT3G10500 , AT3G11050 , AT5…
GO:0006810	P	transport	278	5.1e-07	0.00024	AT1G14400 , AT1G69460 , AT5G25430 , AT1G69810 , AT5G16620 , AT1G30420 , AT1G76490 , AT4G17730 , AT5G63490 , AT4G15200 , AT1G80680 , AT1G51540 , AT2G45660 , AT1G80270 , AT2G23030 , AT4G15560 , AT2G30060 , AT2G21390 , AT3G60130 , AT1G79040 , AT1G75660 , AT1G69270 , AT3G56990 , AT4G35100 , AT1G02170 , AT5G01710 , AT5G63530 , AT3G56640 , AT2G45430 , AT1G68530 , AT3G10572 , AT1G49310 , AT2G37870 , AT4…
GO:0065007	P	biological regulation	448	3.7e-07	0.00024	AT3G50890 , AT4G11660 , AT1G76490 , AT4G15200 , AT1G80680 , AT2G35630 , AT1G76880 , AT4G15560 , AT3G11020 , AT1G49040 , AT3G53970 , AT2G45430 , AT4G29410 , AT5G65130 , AT3G53370 , AT5G58650 , AT2G39940 , AT5G21090 , AT5G10930 , AT3G01280 , AT4G22680 , AT5G56580 , AT5G19040 , AT5G58130 , AT3G10500 , AT3G11050 , AT1G69390 , AT5G47670 , AT5G13730 , AT5G19340 , AT1G69580 , AT5G25590 , AT3G28210 , AT5…
GO:0051234	P	establishment of localization	281	9.7e-07	0.00024	AT1G14400 , AT1G69460 , AT5G25430 , AT1G69810 , AT5G16620 , AT1G30420 , AT1G76490 , AT4G17730 , AT5G63490 , AT4G15200 , AT1G80680 , AT1G51540 , AT2G45660 , AT1G80270 , AT2G23030 , AT4G15560 , AT2G30060 , AT2G21390 , AT3G60130 , AT1G79040 , AT1G75660 , AT1G69270 , AT3G56990 , AT4G35100 , AT1G02170 , AT5G01710 , AT5G63530 , AT3G56640 , AT2G45430 , AT1G68530 , AT3G10572 , AT1G49310 , AT2G37870 , AT4…
GO:0051179	P	localization	287	4.4e-06	0.00088	AT1G14400 , AT1G69460 , AT5G25430 , AT1G69810 , AT5G16620 , AT1G30420 , AT1G76490 , AT4G17730 , AT5G63490 , AT4G15200 , AT1G80680 , AT1G51540 , AT2G45660 , AT1G80270 , AT2G23030 , AT4G15560 , AT2G30060 , AT2G21390 , AT3G60130 , AT1G79040 , AT1G75660 , AT1G70070 , AT1G69270 , AT3G56990 , AT4G35100 , AT1G02170 , AT5G01710 , AT5G63530 , AT3G56640 , AT2G45430 , AT1G68530 , AT3G10572 , AT2G30050 , AT2…
GO:0006950	P	response to stress	302	8.9e-06	0.0015	AT1G14400 , AT1G53350 , AT4G11030 , AT5G26680 , AT4G11660 , AT3G46940 , AT1G76490 , AT4G23493 , AT3G11170 , AT1G80680 , AT4G24275 , AT2G37630 , AT2G23030 , AT5G62150 , AT5G38470 , AT2G37770 , AT5G16820 , AT5G45260 , AT5G50720 , AT3G11020 , AT5G58350 , AT3G60130 , AT5G64905 , AT1G75660 , AT4G01480 , AT1G12290 , AT5G64900 , AT4G10390 , AT1G02170 , AT3G12490 , AT1G69370 , AT4G10780 , AT5G10760 , AT1…
GO:0009605	P	response to external stimulus	100	1.2e-05	0.0017	AT1G75750 , AT1G76490 , AT2G35630 , AT2G23030 , AT1G67960 , AT1G69270 , AT5G64900 , AT4G10390 , AT5G10940 , AT1G68530 , AT5G01650 , AT2G03680 , AT1G49750 , AT1G75680 , AT5G62160 , AT5G22570 , AT5G62165 , AT5G63860 , AT3G56980 , AT2G39940 , AT2G45700 , AT1G76650 , AT1G79050 , AT1G09340 , AT1G68740 , AT5G15330 , AT2G26820 , AT1G77800 , AT5G63600 , AT4G35090 , AT3G53260 , AT3G28210 , AT2G40080 , AT1…
GO:0050794	P	regulation of cellular process	330	2.7e-05	0.0034	AT5G58690 , AT1G70500 , AT3G50890 , AT4G11660 , AT5G61980 , AT1G75690 , AT1G76490 , AT3G25980 , AT5G63490 , AT4G38620 , AT1G80680 , AT1G68130 , AT2G45660 , AT2G37630 , AT1G49270 , AT1G76880 , AT4G15560 , AT5G45260 , AT3G11020 , AT4G17810 , AT3G10525 , AT3G54150 , AT1G09270 , AT5G58640 , AT1G75660 , AT1G69270 , AT1G27220 , AT5G10970 , AT1G02170 , AT5G48160 , AT4G24080 , AT5G58380 , AT3G53970 , AT4…
GO:0009628	P	response to abiotic stimulus	203	3.7e-05	0.0037	AT1G75750 , AT4G15560 , AT4G11660 , AT2G17730 , AT1G76490 , AT4G23493 , AT3G11170 , AT2G45660 , AT2G37630 , AT2G23030 , AT5G16820 , AT5G44090 , AT5G50720 , AT5G58350 , AT3G60130 , AT1G75660 , AT1G69270 , AT4G35100 , AT2G03800 , AT3G12490 , AT5G10940 , AT5G16750 , AT5G26340 , AT2G45430 , AT1G09210 , AT1G76710 , AT3G46930 , AT1G65440 , AT5G62165 , AT5G25610 , AT5G47830 , AT5G63860 , AT3G11100 , AT5…
GO:0010584	P	pollen exine formation	14	3.6e-05	0.0037	AT1G22130 , AT1G69500 , AT1G75790 , AT1G75940 , AT4G08670 , AT1G65060 , AT4G10440 , AT5G25400 , AT4G14080 , AT1G67990 , AT1G77980 , AT1G75930 , AT5G65000 , AT1G68540
GO:0010927	P	cellular component assembly involved in morphogenesis	14	5.7e-05	0.0047	AT1G22130 , AT1G69500 , AT1G75790 , AT1G75940 , AT4G08670 , AT1G65060 , AT4G10440 , AT5G25400 , AT4G14080 , AT1G67990 , AT1G77980 , AT1G75930 , AT5G65000 , AT1G68540
GO:0010208	P	pollen wall assembly	14	5.7e-05	0.0047	AT1G22130 , AT1G69500 , AT1G75790 , AT1G75940 , AT4G08670 , AT1G65060 , AT4G10440 , AT5G25400 , AT4G14080 , AT1G67990 , AT1G77980 , AT1G75930 , AT5G65000 , AT1G68540
GO:0050789	P	regulation of biological process	364	0.00012	0.0092	AT3G50890 , AT4G11660 , AT1G76490 , AT1G80680 , AT2G35630 , AT1G49340 , AT1G76880 , AT4G15560 , AT3G11020 , AT3G53970 , AT2G45430 , AT4G29410 , AT5G65130 , AT3G53370 , AT5G58650 , AT2G39940 , AT5G21090 , AT5G10930 , AT3G01280 , AT5G56580 , AT5G58130 , AT3G10500 , AT1G69390 , AT5G47670 , AT5G13730 , AT5G16820 , AT1G69580 , AT5G25590 , AT3G28210 , AT5G22990 , AT1G68060 , AT1G78600 , AT2G40080 , AT5…
GO:0051716	P	cellular response to stimulus	180	0.00015	0.01	AT1G14400 , AT1G23310 , AT5G26680 , AT3G46940 , AT5G63490 , AT2G23030 , AT5G62150 , AT3G53280 , AT5G58350 , AT5G64905 , AT1G75660 , AT1G69270 , AT1G02170 , AT5G16750 , AT5G10760 , AT3G56850 , AT1G76710 , AT5G47730 , AT2G03680 , AT1G49750 , AT1G75680 , AT5G62160 , AT5G22570 , AT5G63780 , AT3G11220 , AT3G28340 , AT5G53900 , AT3G56980 , AT3G11100 , AT1G70700 , AT2G39940 , AT1G76650 , AT1G75830 , AT5…
GO:0045229	P	external encapsulating structure organization	15	0.00015	0.01	AT1G22130 , AT1G69500 , AT1G75790 , AT3G60140 , AT1G75940 , AT4G08670 , AT1G65060 , AT4G10440 , AT5G25400 , AT4G14080 , AT1G67990 , AT1G77980 , AT1G75930 , AT5G65000 , AT1G68540
GO:0006796	P	phosphate metabolic process	127	0.0002	0.012	AT4G15560 , AT5G65090 , AT1G75690 , AT1G70740 , AT5G63610 , AT5G60280 , AT2G23030 , AT2G42550 , AT5G14720 , AT4G01480 , AT1G69270 , AT4G10390 , AT3G25840 , AT3G46930 , AT1G70210 , AT1G50990 , AT1G70530 , AT5G22570 , AT5G63780 , AT4G18250 , AT4G22730 , AT5G19450 , AT1G70430 , AT4G23250 , AT1G09340 , AT4G23310 , AT5G10930 , AT1G70130 , AT2G32800 , AT5G60300 , AT5G50860 , AT1G49340 , AT2G30040 , AT2…
GO:0006793	P	phosphorus metabolic process	127	0.0002	0.012	AT4G15560 , AT5G65090 , AT1G75690 , AT1G70740 , AT5G63610 , AT5G60280 , AT2G23030 , AT2G42550 , AT5G14720 , AT4G01480 , AT1G69270 , AT4G10390 , AT3G25840 , AT3G46930 , AT1G70210 , AT1G50990 , AT1G70530 , AT5G22570 , AT5G63780 , AT4G18250 , AT4G22730 , AT5G19450 , AT1G70430 , AT4G23250 , AT1G09340 , AT4G23310 , AT5G10930 , AT1G70130 , AT2G32800 , AT5G60300 , AT5G50860 , AT1G49340 , AT2G30040 , AT2…
GO:0009987	P	cellular process	907	0.00024	0.013	AT5G47560 , AT1G23310 , AT3G50890 , AT5G11010 , AT4G11660 , AT2G17730 , AT1G76490 , AT4G23493 , AT4G15200 , AT1G80680 , AT5G19420 , AT2G45660 , AT2G03880 , AT4G24270 , AT1G76880 , AT4G15560 , AT5G58870 , AT3G11020 , AT1G49040 , AT1G54380 , AT1G12290 , AT5G15450 , AT4G10390 , AT1G17160 , AT1G23420 , AT3G53970 , AT5G48380 , AT2G45430 , AT1G09210 , AT1G30420 , AT4G29410 , AT5G44800 , AT5G65130 , AT1…
GO:0009416	P	response to light stimulus	100	0.00026	0.013	AT1G75750 , AT4G15560 , AT4G11660 , AT2G17730 , AT5G44090 , AT2G03800 , AT5G16750 , AT2G45430 , AT4G23493 , AT1G76710 , AT3G46930 , AT1G75680 , AT5G62165 , AT5G47830 , AT5G63860 , AT3G11100 , AT1G09210 , AT3G50820 , AT3G60140 , AT2G39940 , AT1G80730 , AT1G09340 , AT4G35090 , AT2G45490 , AT1G76450 , AT1G02400 , AT1G78600 , AT2G40080 , AT1G79040 , AT5G01670 , AT1G65420 , AT5G42270 , AT5G10140 , AT2…
GO:0009314	P	response to radiation	105	0.00028	0.013	AT1G75750 , AT4G15560 , AT4G11660 , AT2G17730 , AT5G44090 , AT1G75660 , AT2G03800 , AT5G16750 , AT2G45430 , AT4G23493 , AT1G76710 , AT3G46930 , AT1G75680 , AT5G62165 , AT5G47830 , AT5G63860 , AT3G11100 , AT1G09210 , AT3G50820 , AT3G60140 , AT2G39940 , AT1G80730 , AT1G09340 , AT4G35090 , AT2G45490 , AT1G76450 , AT1G02400 , AT1G78600 , AT2G40080 , AT1G79040 , AT5G01670 , AT1G65420 , AT5G42270 , AT5…
GO:0009409	P	response to cold	60	0.00027	0.013	AT3G53460 , AT1G80820 , AT3G53420 , AT2G40070 , AT3G11170 , AT5G62700 , AT5G16780 , AT2G27820 , AT5G65080 , AT5G04590 , AT2G37770 , AT5G50720 , AT2G37220 , AT1G27730 , AT1G69270 , AT1G76500 , AT5G38470 , AT3G12490 , AT5G01670 , AT2G03710 , AT5G14740 , AT5G14250 , AT1G68530 , AT5G65070 , AT3G54050 , AT4G35090 , AT3G53990 , AT5G59220 , AT2G35040 , AT1G70060 , AT5G22630 , AT2G40180 , AT5G10720 , AT2…
GO:0009266	P	response to temperature stimulus	83	0.00043	0.019	AT4G39670 , AT3G53460 , AT5G04590 , AT1G80820 , AT4G11660 , AT3G53420 , AT2G40070 , AT4G23493 , AT3G11170 , AT5G62700 , AT5G16780 , AT2G27820 , AT5G58670 , AT1G02400 , AT2G37770 , AT5G16820 , AT5G50720 , AT3G28210 , AT1G77000 , AT1G70060 , AT4G23450 , AT1G27730 , AT1G69270 , AT5G15450 , AT1G76500 , AT1G76770 , AT5G38470 , AT3G12490 , AT2G37220 , AT5G01670 , AT2G03710 , AT5G14740 , AT5G14250 , AT5…
GO:0032502	P	developmental process	287	0.00047	0.02	AT1G75750 , AT1G14400 , AT1G70500 , AT4G15560 , AT5G26680 , AT5G62090 , AT5G61980 , AT1G08030 , AT4G08670 , AT4G17730 , AT4G15200 , AT1G80680 , AT5G21150 , AT3G53390 , AT2G37630 , AT1G22110 , AT4G24270 , AT2G01570 , AT1G67960 , AT1G49040 , AT1G69500 , AT1G54380 , AT1G75660 , AT1G70070 , AT1G69270 , AT3G56990 , AT1G75940 , AT1G48630 , AT1G23420 , AT3G53970 , AT5G63530 , AT3G56640 , AT5G58350 , AT2…
GO:0043481	P	anthocyanin accumulation in tissues in response to UV light	17	0.00074	0.021	AT1G75840 , AT1G75750 , AT1G70060 , AT2G35620 , AT2G40070 , AT5G22630 , AT2G03710 , AT5G62165 , AT1G77690 , AT2G45660 , AT2G27820 , AT5G65080 , AT1G68530 , AT5G10140 , AT2G03680 , AT1G75680 , AT5G10720
GO:0007275	P	multicellular organismal development	271	0.00067	0.021	AT1G75750 , AT1G14400 , AT1G70500 , AT4G15560 , AT5G26680 , AT5G62090 , AT5G61980 , AT1G08030 , AT4G08670 , AT4G17730 , AT4G15200 , AT1G80680 , AT5G21150 , AT3G53390 , AT2G37630 , AT1G22110 , AT4G24270 , AT2G01570 , AT1G67960 , AT1G49040 , AT1G69500 , AT1G54380 , AT1G75660 , AT1G70070 , AT1G69270 , AT3G56990 , AT1G75940 , AT1G48630 , AT1G23420 , AT5G63530 , AT3G56640 , AT5G58350 , AT2G45430 , AT1…
GO:0010033	P	response to organic substance	201	0.00062	0.021	AT1G75750 , AT4G11660 , AT1G08030 , AT4G38940 , AT5G63490 , AT1G80680 , AT2G37630 , AT2G21390 , AT5G50720 , AT5G63790 , AT1G77770 , AT1G69270 , AT5G64900 , AT4G10390 , AT1G02170 , AT3G53970 , AT5G48380 , AT5G26340 , AT3G56850 , AT3G46930 , AT3G11240 , AT1G33590 , AT1G75680 , AT5G22570 , AT5G50850 , AT5G25610 , AT5G14250 , AT3G28340 , AT2G30110 , AT1G70700 , AT2G37950 , AT3G60140 , AT2G39940 , AT3…
GO:0043473	P	pigmentation	17	0.00074	0.021	AT1G75840 , AT1G75750 , AT1G70060 , AT2G35620 , AT2G40070 , AT5G22630 , AT2G03710 , AT5G62165 , AT1G77690 , AT2G45660 , AT2G27820 , AT5G65080 , AT1G68530 , AT5G10140 , AT2G03680 , AT1G75680 , AT5G10720
GO:0043478	P	pigment accumulation in response to UV light	17	0.00074	0.021	AT1G75840 , AT1G75750 , AT1G70060 , AT2G35620 , AT2G40070 , AT5G22630 , AT2G03710 , AT5G62165 , AT1G77690 , AT2G45660 , AT2G27820 , AT5G65080 , AT1G68530 , AT5G10140 , AT2G03680 , AT1G75680 , AT5G10720
GO:0048869	P	cellular developmental process	116	0.00057	0.021	AT1G75750 , AT4G15560 , AT1G08030 , AT4G08670 , AT4G17730 , AT4G15200 , AT1G80680 , AT4G24270 , AT1G49040 , AT1G54380 , AT3G56990 , AT1G75940 , AT3G53970 , AT3G56640 , AT1G68530 , AT1G66470 , AT2G03680 , AT1G70210 , AT1G49290 , AT5G11000 , AT1G75680 , AT5G62160 , AT5G63780 , AT2G03670 , AT1G75950 , AT1G09340 , AT5G26720 , AT5G19020 , AT1G67990 , AT2G29180 , AT4G01630 , AT5G19360 , AT5G14750 , AT1…
GO:0043476	P	pigment accumulation	17	0.00074	0.021	AT1G75840 , AT1G75750 , AT1G70060 , AT2G35620 , AT2G40070 , AT5G22630 , AT2G03710 , AT5G62165 , AT1G77690 , AT2G45660 , AT2G27820 , AT5G65080 , AT1G68530 , AT5G10140 , AT2G03680 , AT1G75680 , AT5G10720
GO:0043479	P	pigment accumulation in tissues in response to UV light	17	0.00074	0.021	AT1G75840 , AT1G75750 , AT1G70060 , AT2G35620 , AT2G40070 , AT5G22630 , AT2G03710 , AT5G62165 , AT1G77690 , AT2G45660 , AT2G27820 , AT5G65080 , AT1G68530 , AT5G10140 , AT2G03680 , AT1G75680 , AT5G10720
GO:0006811	P	ion transport	86	0.00064	0.021	AT5G25430 , AT1G76490 , AT2G23030 , AT4G15560 , AT3G60130 , AT2G45430 , AT1G68530 , AT1G30450 , AT4G39700 , AT4G35080 , AT5G62160 , AT1G80830 , AT1G69810 , AT4G18290 , AT4G01480 , AT1G68740 , AT3G01280 , AT5G15330 , AT2G26820 , AT5G14570 , AT3G11050 , AT4G18360 , AT3G46960 , AT1G79520 , AT3G52300 , AT4G23882 , AT5G50740 , AT1G27080 , AT1G79040 , AT5G60780 , AT3G54040 , AT1G70230 , AT5G58140 , AT5…
GO:0032501	P	multicellular organismal process	281	0.00064	0.021	AT1G75750 , AT1G14400 , AT1G70500 , AT4G15560 , AT5G26680 , AT5G62090 , AT5G61980 , AT1G08030 , AT4G08670 , AT4G17730 , AT4G15200 , AT1G80680 , AT5G21150 , AT3G53390 , AT2G37630 , AT1G22110 , AT4G24270 , AT2G01570 , AT1G67960 , AT1G49040 , AT1G69500 , AT1G54380 , AT1G75660 , AT1G70070 , AT1G69270 , AT3G56990 , AT1G75940 , AT1G48630 , AT1G23420 , AT5G10940 , AT5G63530 , AT3G56640 , AT5G58350 , AT2…
GO:0043480	P	pigment accumulation in tissues	17	0.00074	0.021	AT1G75840 , AT1G75750 , AT1G70060 , AT2G35620 , AT2G40070 , AT5G22630 , AT2G03710 , AT5G62165 , AT1G77690 , AT2G45660 , AT2G27820 , AT5G65080 , AT1G68530 , AT5G10140 , AT2G03680 , AT1G75680 , AT5G10720
GO:0071310	P	cellular response to organic substance	101	0.0006	0.021	AT5G63490 , AT3G53280 , AT5G63790 , AT1G69270 , AT1G02170 , AT5G16750 , AT3G56850 , AT5G47730 , AT1G75680 , AT5G22570 , AT5G63780 , AT3G11220 , AT3G28340 , AT1G70700 , AT2G39940 , AT1G76650 , AT1G75830 , AT1G09340 , AT1G18260 , AT1G76800 , AT1G77920 , AT2G30040 , AT5G47670 , AT5G25190 , AT1G69580 , AT3G28210 , AT1G78600 , AT4G39640 , AT5G14740 , AT5G48380 , AT5G53900 , AT1G77950 , AT1G12240 , AT1…
GO:0007242	P	intracellular signaling cascade	101	0.00093	0.026	AT5G61980 , AT5G63490 , AT1G80680 , AT1G69270 , AT1G02170 , AT5G16750 , AT5G10760 , AT3G56850 , AT1G75680 , AT5G22570 , AT5G50850 , AT5G63780 , AT3G11220 , AT3G28340 , AT2G35680 , AT1G70700 , AT2G39940 , AT1G76650 , AT1G75830 , AT1G09340 , AT1G49340 , AT4G18360 , AT2G30040 , AT5G47670 , AT5G25190 , AT1G69580 , AT3G28210 , AT3G46830 , AT1G78600 , AT2G40080 , AT4G39640 , AT5G14740 , AT5G48380 , AT5…
GO:0048856	P	anatomical structure development	240	0.00097	0.026	AT1G75750 , AT1G14400 , AT1G70500 , AT4G15560 , AT5G26680 , AT5G62090 , AT5G61980 , AT1G08030 , AT4G08670 , AT3G25980 , AT4G15200 , AT1G80680 , AT5G21150 , AT3G53390 , AT2G37630 , AT1G22110 , AT4G24270 , AT2G01570 , AT1G67960 , AT1G49040 , AT1G69500 , AT3G51630 , AT1G75660 , AT1G69270 , AT1G75940 , AT1G23420 , AT3G53970 , AT3G56640 , AT5G58350 , AT2G45430 , AT1G68530 , AT1G74230 , AT1G66470 , AT4…
GO:0048519	P	negative regulation of biological process	100	0.0011	0.028	AT1G14400 , AT4G11660 , AT1G08030 , AT1G76490 , AT4G38620 , AT1G80680 , AT5G21150 , AT2G35630 , AT2G37630 , AT1G75660 , AT1G69270 , AT1G02170 , AT5G10940 , AT5G58360 , AT5G22650 , AT1G70210 , AT5G22570 , AT5G63780 , AT2G39940 , AT2G45700 , AT1G75950 , AT1G09340 , AT1G68740 , AT3G46960 , AT1G80820 , AT2G45490 , AT5G25590 , AT1G78600 , AT3G53810 , AT5G14740 , AT5G48380 , AT5G42270 , AT5G10140 , AT2…
GO:0070887	P	cellular response to chemical stimulus	111	0.0014	0.032	AT5G63490 , AT3G53280 , AT5G58350 , AT5G64905 , AT1G69270 , AT1G02170 , AT5G16750 , AT3G56850 , AT5G47730 , AT1G75680 , AT5G22570 , AT5G63780 , AT3G11220 , AT3G28340 , AT1G70700 , AT2G39940 , AT1G76650 , AT1G75830 , AT5G21090 , AT1G09340 , AT1G18260 , AT1G76800 , AT1G77920 , AT4G35090 , AT2G30040 , AT5G47670 , AT5G25190 , AT1G69580 , AT3G28210 , AT1G78600 , AT1G23310 , AT5G14740 , AT5G48380 , AT5…
GO:0042221	P	response to chemical stimulus	275	0.0014	0.032	AT5G14690 , AT1G77100 , AT5G65140 , AT4G11660 , AT1G08030 , AT4G38940 , AT5G63490 , AT1G80680 , AT4G24275 , AT2G37630 , AT2G23030 , AT1G67960 , AT2G21390 , AT5G50720 , AT3G11020 , AT5G58350 , AT3G54150 , AT5G64905 , AT1G77770 , AT1G69270 , AT5G64900 , AT4G10390 , AT1G77120 , AT1G02170 , AT4G18170 , AT3G12490 , AT5G48380 , AT5G26340 , AT1G68530 , AT1G49670 , AT1G70230 , AT5G47730 , AT3G46930 , AT3…
GO:0071495	P	cellular response to endogenous stimulus	70	0.0013	0.032	AT2G42580 , AT3G54150 , AT4G39670 , AT4G24080 , AT2G30020 , AT1G48630 , AT2G17800 , AT4G04490 , AT2G37710 , AT2G30550 , AT1G70700 , AT5G47670 , AT1G79380 , AT4G35230 , AT3G57040 , AT3G50820 , AT1G69580 , AT4G15400 , AT3G53280 , AT3G28210 , AT1G78600 , AT1G76600 , AT1G75680 , AT1G27730 , AT1G69270 , AT1G30270 , AT5G14740 , AT3G56850 , AT1G77850 , AT3G11220 , AT5G53900 , AT5G47730 , AT1G77950 , AT1…
GO:0016049	P	cell growth	63	0.0013	0.032	AT2G42580 , AT4G01630 , AT1G22130 , AT3G54180 , AT5G26720 , AT3G53420 , AT1G22110 , AT4G15200 , AT1G70460 , AT1G76850 , AT5G19360 , AT1G75840 , AT2G03720 , AT2G39090 , AT5G11000 , AT4G23470 , AT5G24940 , AT3G53970 , AT1G64980 , AT5G14380 , AT3G55960 , AT1G15990 , AT1G68530 , AT5G15470 , AT2G29410 , AT5G10960 , AT1G49040 , AT2G03680 , AT1G75680 , AT1G23350 , AT4G38630 , AT1G49290 , AT2G37640 , AT3…
GO:0008361	P	regulation of cell size	64	0.0017	0.04	AT2G42580 , AT4G01630 , AT1G22130 , AT3G54180 , AT5G26720 , AT3G53420 , AT1G22110 , AT4G15200 , AT1G70460 , AT1G76850 , AT5G19360 , AT1G75840 , AT2G03720 , AT2G39090 , AT5G11000 , AT4G23470 , AT5G24940 , AT3G53970 , AT1G64980 , AT5G14380 , AT3G55960 , AT1G15990 , AT1G68530 , AT5G15470 , AT2G29410 , AT5G10960 , AT1G49040 , AT2G03680 , AT1G75680 , AT1G23350 , AT4G38630 , AT1G49290 , AT2G37640 , AT3…
GO:0022402	P	cell cycle process	53	0.0018	0.04	AT5G63610 , AT3G10525 , AT5G10470 , AT5G19040 , AT3G46960 , AT2G45490 , AT3G19210 , AT5G19400 , AT5G25150 , AT1G49040 , AT2G39090 , AT5G61960 , AT1G70210 , AT5G01630 , AT3G53970 , AT5G10940 , AT4G15950 , AT5G16750 , AT2G21390 , AT5G14250 , AT2G40550 , AT3G51720 , AT5G58230 , AT1G69380 , AT3G11200 , AT2G17930 , AT1G30270 , AT5G11040 , AT4G39680 , AT5G63920 , AT3G19150 , AT4G01730 , AT1G69770 , AT1…
GO:0006464	P	protein modification process	198	0.0018	0.04	AT1G14400 , AT4G15560 , AT1G70430 , AT1G75690 , AT1G70740 , AT5G63610 , AT5G60280 , AT2G23030 , AT2G42550 , AT5G14720 , AT1G12290 , AT4G10390 , AT1G23230 , AT3G25840 , AT1G08030 , AT1G76710 , AT4G29410 , AT3G46930 , AT5G22650 , AT3G11240 , AT1G50990 , AT1G77810 , AT1G70530 , AT1G33590 , AT5G22570 , AT5G63780 , AT4G18250 , AT5G15540 , AT2G45620 , AT5G19450 , AT2G30110 , AT5G10840 , AT2G35680 , AT4…
GO:0006468	P	protein amino acid phosphorylation	91	0.0019	0.041	AT4G15560 , AT1G70740 , AT5G63610 , AT5G60280 , AT2G23030 , AT2G42550 , AT5G14720 , AT1G69270 , AT4G10390 , AT5G21222 , AT3G46930 , AT1G50990 , AT1G70530 , AT4G18250 , AT4G22730 , AT5G19450 , AT1G70430 , AT4G23250 , AT4G23310 , AT5G10930 , AT1G70130 , AT2G32800 , AT5G60300 , AT5G50860 , AT1G49340 , AT2G30040 , AT2G45490 , AT5G10530 , AT5G64960 , AT5G19360 , AT2G40120 , AT3G53810 , AT1G49580 , AT5…
GO:0009555	P	pollen development	33	0.0022	0.045	AT1G22130 , AT4G08670 , AT4G17730 , AT4G14080 , AT3G55200 , AT3G11330 , AT2G37690 , AT1G75940 , AT3G53810 , AT1G69500 , AT5G15470 , AT2G40550 , AT2G37950 , AT5G58230 , AT1G67990 , AT4G38630 , AT5G58270 , AT1G77850 , AT1G65060 , AT4G10440 , AT5G25400 , AT3G11020 , AT1G75930 , AT1G75790 , AT4G29170 , AT3G56700 , AT1G77980 , AT1G65470 , AT1G09240 , AT1G74260 , AT5G65000 , AT4G11720 , AT1G68540
GO:0040007	P	growth	78	0.0022	0.045	AT2G42580 , AT4G01630 , AT1G22130 , AT3G54180 , AT1G69420 , AT5G26720 , AT3G53420 , AT1G08030 , AT1G22110 , AT5G58270 , AT3G53970 , AT1G70460 , AT1G15990 , AT1G76850 , AT1G70710 , AT1G49040 , AT1G75840 , AT2G03720 , AT2G39090 , AT5G11000 , AT4G23470 , AT2G35230 , AT5G24940 , AT1G49580 , AT1G64980 , AT1G49860 , AT5G14380 , AT3G55960 , AT5G01590 , AT1G68530 , AT5G15470 , AT3G11220 , AT2G29410 , AT5…
GO:0010048	P	vernalization response	16	0.0023	0.047	AT2G45660 , AT1G70060 , AT5G26720 , AT2G40070 , AT5G22630 , AT2G03710 , AT5G62165 , AT5G01670 , AT5G65070 , AT2G27820 , AT3G18990 , AT5G10720 , AT5G10140 , AT5G19350 , AT3G54010 , AT5G65080
GO:0043687	P	post-translational protein modification	152	0.0025	0.048	AT1G14400 , AT4G15560 , AT1G70430 , AT1G75690 , AT1G70740 , AT5G63610 , AT5G60280 , AT2G23030 , AT2G42550 , AT5G14720 , AT1G69270 , AT4G10390 , AT3G25840 , AT1G76710 , AT4G29410 , AT3G46930 , AT5G22650 , AT3G11240 , AT1G50990 , AT1G70530 , AT5G22570 , AT5G63780 , AT4G18250 , AT5G15540 , AT5G19450 , AT2G30110 , AT2G35680 , AT4G23250 , AT1G09340 , AT4G23310 , AT5G10930 , AT1G70130 , AT5G56580 , AT5…
GO:0032535	P	regulation of cellular component size	64	0.0025	0.048	AT2G42580 , AT4G01630 , AT1G22130 , AT3G54180 , AT5G26720 , AT3G53420 , AT1G22110 , AT4G15200 , AT1G70460 , AT1G76850 , AT5G19360 , AT1G75840 , AT2G03720 , AT2G39090 , AT5G11000 , AT4G23470 , AT5G24940 , AT3G53970 , AT1G64980 , AT5G14380 , AT3G55960 , AT1G15990 , AT1G68530 , AT5G15470 , AT2G29410 , AT5G10960 , AT1G49040 , AT2G03680 , AT1G75680 , AT1G23350 , AT4G38630 , AT1G49290 , AT2G37640 , AT3…
GO:0090066	P	regulation of anatomical structure size	64	0.0025	0.048	AT2G42580 , AT4G01630 , AT1G22130 , AT3G54180 , AT5G26720 , AT3G53420 , AT1G22110 , AT4G15200 , AT1G70460 , AT1G76850 , AT5G19360 , AT1G75840 , AT2G03720 , AT2G39090 , AT5G11000 , AT4G23470 , AT5G24940 , AT3G53970 , AT1G64980 , AT5G14380 , AT3G55960 , AT1G15990 , AT1G68530 , AT5G15470 , AT2G29410 , AT5G10960 , AT1G49040 , AT2G03680 , AT1G75680 , AT1G23350 , AT4G38630 , AT1G49290 , AT2G37640 , AT3…
GO:0016310	P	phosphorylation	105	0.0024	0.048	AT4G15560 , AT5G65090 , AT1G70740 , AT5G63610 , AT5G60280 , AT2G23030 , AT2G42550 , AT5G14720 , AT1G69270 , AT4G10390 , AT5G21222 , AT3G46930 , AT1G70210 , AT1G50990 , AT1G70530 , AT4G18250 , AT4G22730 , AT5G19450 , AT1G70430 , AT4G23250 , AT4G23310 , AT5G10930 , AT1G70130 , AT2G32800 , AT5G60300 , AT5G50860 , AT1G49340 , AT2G30040 , AT2G45490 , AT3G52300 , AT5G10530 , AT5G64960 , AT5G19360 , AT2…
GO:0009611	P	response to wounding	34	0.0027	0.049	AT4G38620 , AT1G76490 , AT1G76690 , AT1G70700 , AT3G53260 , AT1G79380 , AT2G30020 , AT5G24760 , AT5G53890 , AT3G28210 , AT1G27730 , AT1G69270 , AT5G64900 , AT4G10390 , AT4G39640 , AT5G01650 , AT1G76930 , AT3G56700 , AT5G59220 , AT5G14780 , AT5G22630 , AT5G64930 , AT1G69260 , AT2G39940 , AT4G24220 , AT1G76650 , AT3G51660 , AT5G44420 , AT5G50200 , AT1G35580 , AT1G09340 , AT3G26090 , AT4G23190 , AT5…
GO:0009658	P	chloroplast organization	26	0.0027	0.049	AT5G16620 , AT5G10470 , AT5G58270 , AT2G30040 , AT1G78600 , AT3G19180 , AT3G47070 , AT5G15450 , AT2G28000 , AT5G58140 , AT2G32480 , AT2G17700 , AT5G59220 , AT3G49560 , AT1G69390 , AT5G45390 , AT5G16715 , AT5G58650 , AT3G50820 , AT3G56940 , AT1G76450 , AT1G69200 , AT1G09340 , AT3G54050 , AT4G24280 , AT5G22640
GO:0008509	F	anion transmembrane transporter activity	20	5.7e-05	0.0057	AT1G67940 , AT1G27080 , AT5G25430 , AT3G58810 , AT1G80830 , AT1G76430 , AT5G14570 , AT5G50200 , AT5G60780 , AT5G47560 , AT5G25400 , AT1G69870 , AT1G77990 , AT1G08100 , AT3G11320 , AT3G01280 , AT5G49890 , AT2G29410 , AT1G30450 , AT1G12110
GO:0005488	F	binding	730	5.7e-05	0.0057	AT3G50890 , AT5G11010 , AT4G11660 , AT2G17730 , AT1G76490 , AT4G15200 , AT1G80680 , AT5G19420 , AT2G45660 , AT4G24270 , AT1G76880 , AT5G15380 , AT1G53350 , AT5G44090 , AT5G58870 , AT3G11020 , AT1G76790 , AT1G12290 , AT4G10390 , AT5G25130 , AT1G23420 , AT5G48380 , AT2G45430 , AT1G09210 , AT1G30420 , AT5G44800 , AT5G49420 , AT4G27820 , AT3G53370 , AT5G14460 , AT1G65540 , AT5G15540 , AT3G62740 , AT5…
GO:0005215	F	transporter activity	109	0.00016	0.0064	AT1G27080 , AT5G25430 , AT1G30420 , AT1G80680 , AT4G18220 , AT4G35100 , AT2G21390 , AT1G30450 , AT5G63640 , AT4G35080 , AT5G62160 , AT5G14460 , AT1G80830 , AT3G50860 , AT3G21090 , AT3G01280 , AT2G36380 , AT1G65410 , AT5G14570 , AT3G54140 , AT1G79520 , AT3G52300 , AT4G10770 , AT4G24120 , AT5G64840 , AT5G25050 , AT1G69460 , AT1G57620 , AT5G60780 , AT5G22910 , AT5G13740 , AT1G65290 , AT3G51670 , AT3…
GO:0008536	F	Ran GTPase binding	8	0.00016	0.0064	AT1G76950 , AT3G26100 , AT5G19420 , AT3G02510 , AT5G11580 , AT2G30060 , AT1G19880 , AT5G42140
GO:0015112	F	nitrate transmembrane transporter activity	7	0.00012	0.0064	AT5G50200 , AT5G14570 , AT1G27080 , AT5G60780 , AT1G69870 , AT1G12110 , AT1G08100
GO:0017016	F	Ras GTPase binding	8	0.0004	0.0088	AT1G76950 , AT3G26100 , AT5G19420 , AT3G02510 , AT5G11580 , AT2G30060 , AT1G19880 , AT5G42140
GO:0016740	F	transferase activity	220	0.00032	0.0088	AT4G15560 , AT1G17160 , AT1G08030 , AT3G56750 , AT1G70740 , AT3G54030 , AT5G60280 , AT1G78590 , AT2G23030 , AT2G23060 , AT2G30150 , AT4G15180 , AT1G76790 , AT2G42550 , AT5G14720 , AT1G69270 , AT1G49860 , AT4G10390 , AT1G68040 , AT5G01710 , AT1G77670 , AT5G62950 , AT5G48380 , AT4G23490 , AT1G68530 , AT5G14600 , AT1G49670 , AT1G69523 , AT1G69520 , AT3G46930 , AT3G25860 , AT3G11240 , AT1G50990 , AT2…
GO:0031267	F	small GTPase binding	8	0.0004	0.0088	AT1G76950 , AT3G26100 , AT5G19420 , AT3G02510 , AT5G11580 , AT2G30060 , AT1G19880 , AT5G42140
GO:0015103	F	inorganic anion transmembrane transporter activity	13	0.00038	0.0088	AT1G67940 , AT5G50200 , AT3G58810 , AT1G80830 , AT1G76430 , AT5G14570 , AT1G27080 , AT5G60780 , AT1G69870 , AT1G77990 , AT1G12110 , AT1G08100 , AT2G29410
GO:0005515	F	protein binding	199	0.00049	0.0097	AT5G16620 , AT1G75690 , AT1G76490 , AT4G17730 , AT5G25530 , AT1G80680 , AT5G40740 , AT5G19420 , AT2G45660 , AT2G37630 , AT2G01570 , AT3G22220 , AT2G30060 , AT3G10525 , AT1G76790 , AT1G79040 , AT5G64900 , AT4G35100 , AT1G02170 , AT3G26100 , AT1G23420 , AT5G48380 , AT3G56850 , AT3G46940 , AT3G10572 , AT5G49420 , AT1G70210 , AT1G30460 , AT2G43120 , AT5G63790 , AT5G22570 , AT5G62165 , AT4G15200 , AT5…
GO:0022892	F	substrate-specific transporter activity	82	0.00056	0.01	AT2G24720 , AT4G39670 , AT1G69460 , AT5G25430 , AT3G46900 , AT5G25400 , AT3G53420 , AT5G14570 , AT3G51600 , AT5G62050 , AT5G63850 , AT5G21930 , AT5G47630 , AT5G15410 , AT5G50800 , AT1G79520 , AT3G52300 , AT4G18220 , AT4G10770 , AT5G01690 , AT1G12110 , AT1G80660 , AT1G67940 , AT1G77990 , AT1G21360 , AT5G16150 , AT4G35100 , AT1G27080 , AT1G57620 , AT5G60780 , AT2G03620 , AT1G68100 , AT1G09270 , AT5…
GO:0043169	F	cation binding	216	0.0012	0.018	AT5G47610 , AT4G18110 , AT5G61980 , AT3G46940 , AT5G39110 , AT5G19420 , AT5G44090 , AT5G58870 , AT1G31740 , AT3G60130 , AT1G68030 , AT1G75660 , AT5G25130 , AT3G12490 , AT1G68730 , AT1G45063 , AT1G09210 , AT1G76640 , AT1G49670 , AT5G37870 , AT5G44800 , AT2G18090 , AT1G74230 , AT3G11180 , AT4G27820 , AT1G76950 , AT4G35080 , AT2G17870 , AT5G63780 , AT5G19450 , AT3G62740 , AT2G18130 , AT2G45550 , AT3…
GO:0043167	F	ion binding	216	0.0012	0.018	AT5G47610 , AT4G18110 , AT5G61980 , AT3G46940 , AT5G39110 , AT5G19420 , AT5G44090 , AT5G58870 , AT1G31740 , AT3G60130 , AT1G68030 , AT1G75660 , AT5G25130 , AT3G12490 , AT1G68730 , AT1G45063 , AT1G09210 , AT1G76640 , AT1G49670 , AT5G37870 , AT5G44800 , AT2G18090 , AT1G74230 , AT3G11180 , AT4G27820 , AT1G76950 , AT4G35080 , AT2G17870 , AT5G63780 , AT5G19450 , AT3G62740 , AT2G18130 , AT2G45550 , AT3…
GO:0051020	F	GTPase binding	8	0.0015	0.021	AT1G76950 , AT3G26100 , AT5G19420 , AT3G02510 , AT5G11580 , AT2G30060 , AT1G19880 , AT5G42140
GO:0046915	F	transition metal ion transmembrane transporter activity	10	0.0018	0.025	AT4G24120 , AT3G58810 , AT3G46900 , AT1G80770 , AT4G35080 , AT5G62160 , AT5G21930 , AT2G37925 , AT1G80830 , AT2G29410
GO:0046872	F	metal ion binding	202	0.0023	0.029	AT5G47610 , AT4G18110 , AT5G61980 , AT3G46940 , AT5G39110 , AT5G19420 , AT5G44090 , AT5G58870 , AT5G40650 , AT1G68030 , AT1G75660 , AT5G25130 , AT3G12490 , AT1G68730 , AT1G45063 , AT1G09210 , AT1G76640 , AT1G49670 , AT5G37870 , AT5G44800 , AT2G18090 , AT1G74230 , AT3G11180 , AT1G76950 , AT4G35080 , AT2G17870 , AT5G63780 , AT5G19450 , AT2G18130 , AT2G45550 , AT3G18210 , AT1G67325 , AT4G24204 , AT1…
GO:0015082	F	di-, tri-valent inorganic cation transmembrane transporter activity	12	0.003	0.035	AT4G24120 , AT3G58810 , AT3G46900 , AT1G80770 , AT4G35080 , AT5G62160 , AT5G21930 , AT2G03620 , AT2G37925 , AT1G80830 , AT5G22830 , AT2G29410
GO:0000166	F	nucleotide binding	236	0.0042	0.044	AT1G53350 , AT5G11010 , AT2G26820 , AT1G30420 , AT1G76490 , AT1G70740 , AT5G15410 , AT5G60280 , AT4G24270 , AT2G23030 , AT3G21090 , AT5G45260 , AT5G58870 , AT2G42550 , AT5G14720 , AT1G69270 , AT4G10390 , AT5G62950 , AT5G10940 , AT3G25840 , AT5G50340 , AT1G49670 , AT3G46930 , AT1G74230 , AT1G50990 , AT1G70530 , AT3G19130 , AT4G17720 , AT5G36930 , AT4G18250 , AT4G22730 , AT5G19450 , AT2G30110 , AT5…
GO:0003824	F	catalytic activity	560	0.0041	0.044	AT4G15560 , AT1G76490 , AT4G35160 , AT5G15380 , AT5G58870 , AT1G76790 , AT4G10390 , AT5G25130 , AT5G21222 , AT1G30420 , AT5G44800 , AT3G25860 , AT4G27820 , AT5G16800 , AT5G14460 , AT4G22730 , AT3G62740 , AT4G23250 , AT3G60140 , AT2G39940 , AT4G01480 , AT5G10930 , AT2G36380 , AT5G56580 , AT5G19040 , AT5G50860 , AT3G11050 , AT1G02400 , AT5G64960 , AT2G37690 , AT1G77120 , AT5G64840 , AT2G40120 , AT2…
GO:0016301	F	kinase activity	103	0.0047	0.047	AT1G17160 , AT1G70740 , AT5G63610 , AT5G60280 , AT1G78590 , AT2G23030 , AT2G42550 , AT5G14720 , AT1G69270 , AT4G10390 , AT3G25840 , AT3G11080 , AT3G46930 , AT1G50990 , AT1G70530 , AT4G18250 , AT4G22730 , AT5G19450 , AT1G70430 , AT4G23250 , AT4G23310 , AT5G10930 , AT1G70130 , AT2G32800 , AT5G27060 , AT5G14470 , AT5G60300 , AT5G50860 , AT1G49340 , AT2G30040 , AT2G45490 , AT5G10530 , AT5G64960 , AT5…
GO:0044464	C	cell part	1391	8.5e-09	5.1e-07	AT3G50890 , AT1G76490 , AT1G51540 , AT1G49040 , AT1G12290 , AT1G23420 , AT1G09210 , AT1G76870 , AT5G01650 , AT5G44800 , AT5G65130 , AT3G53470 , AT4G27820 , AT3G53270 , AT2G43120 , AT5G16130 , AT5G21090 , AT3G01280 , AT2G36380 , AT1G65410 , AT1G75730 , AT3G10500 , AT5G45510 , AT1G07860 , AT5G22990 , AT5G61960 , AT5G12050 , AT2G41870 , AT3G50870 , AT5G58620 , AT2G30350 , AT1G69890 , AT4G39520 , AT1…
GO:0005623	C	cell	1391	8.5e-09	5.1e-07	AT3G50890 , AT1G76490 , AT1G51540 , AT1G49040 , AT1G12290 , AT1G23420 , AT1G09210 , AT1G76870 , AT5G01650 , AT5G44800 , AT5G65130 , AT3G53470 , AT4G27820 , AT3G53270 , AT2G43120 , AT5G16130 , AT5G21090 , AT3G01280 , AT2G36380 , AT1G65410 , AT1G75730 , AT3G10500 , AT5G45510 , AT1G07860 , AT5G22990 , AT5G61960 , AT5G12050 , AT2G41870 , AT3G50870 , AT5G58620 , AT2G30350 , AT1G69890 , AT4G39520 , AT1…
GO:0005886	C	plasma membrane	291	2.4e-07	9.5e-06	AT3G21090 , AT1G70430 , AT4G08670 , AT5G13740 , AT1G51540 , AT5G60280 , AT2G35630 , AT1G49340 , AT3G22220 , AT1G69325 , AT1G67720 , AT3G46900 , AT3G51630 , AT5G58640 , AT5G14720 , AT1G69270 , AT1G22220 , AT5G62950 , AT5G10940 , AT3G51250 , AT5G63530 , AT5G26340 , AT1G68630 , AT1G65020 , AT5G44800 , AT5G63640 , AT4G15080 , AT5G64940 , AT1G50990 , AT5G11000 , AT2G43120 , AT1G33590 , AT1G75680 , AT5…
GO:0016020	C	membrane	437	1.4e-06	4.2e-05	AT1G23310 , AT2G17730 , AT1G76490 , AT1G80680 , AT1G51540 , AT5G58870 , AT2G21390 , AT1G30420 , AT4G29410 , AT5G44800 , AT3G25860 , AT3G53470 , AT1G33230 , AT4G22730 , AT2G43120 , AT4G23250 , AT4G24204 , AT5G21090 , AT5G60270 , AT1G18260 , AT3G02510 , AT5G10930 , AT3G01280 , AT2G36380 , AT5G11150 , AT5G50860 , AT5G19510 , AT3G10500 , AT1G69390 , AT5G45510 , AT1G77120 , AT5G64840 , AT1G57620 , AT5…
GO:0005634	C	nucleus	624	0.00011	0.0027	AT5G14690 , AT5G63520 , AT3G50890 , AT5G11010 , AT4G11660 , AT1G22110 , AT1G80680 , AT5G40570 , AT2G45660 , AT4G24270 , AT1G76880 , AT5G15380 , AT5G19340 , AT5G44090 , AT1G49040 , AT1G54380 , AT1G12290 , AT4G10390 , AT1G23420 , AT4G18380 , AT4G39790 , AT2G45430 , AT5G14600 , AT1G76870 , AT5G37870 , AT5G44800 , AT5G65130 , AT2G29430 , AT1G30460 , AT3G53370 , AT5G49920 , AT5G25520 , AT5G14460 , AT1…
GO:0044424	C	intracellular part	1222	0.00016	0.0033	AT5G14690 , AT5G63520 , AT1G23310 , AT3G50890 , AT5G11010 , AT4G15563 , AT2G17730 , AT1G76490 , AT4G23493 , AT4G15200 , AT1G80680 , AT1G51540 , AT5G19420 , AT2G45660 , AT2G03880 , AT4G24270 , AT1G76880 , AT1G56700 , AT5G15380 , AT4G15560 , AT5G44090 , AT5G58870 , AT1G49040 , AT1G76790 , AT1G54380 , AT1G12290 , AT1G68430 , AT4G10390 , AT5G62090 , AT3G53500 , AT1G23420 , AT4G18380 , AT4G39790 , AT1…
GO:0005622	C	intracellular	1224	0.00028	0.0049	AT5G14690 , AT5G63520 , AT1G23310 , AT3G50890 , AT5G11010 , AT4G15563 , AT2G17730 , AT1G76490 , AT4G23493 , AT4G15200 , AT1G80680 , AT1G51540 , AT5G19420 , AT2G45660 , AT2G03880 , AT4G24270 , AT1G76880 , AT1G56700 , AT5G15380 , AT4G15560 , AT5G44090 , AT5G58870 , AT1G49040 , AT1G76790 , AT1G54380 , AT1G12290 , AT1G68430 , AT4G10390 , AT5G62090 , AT3G53500 , AT1G23420 , AT4G18380 , AT4G39790 , AT1…
GO:0030054	C	cell junction	73	0.0013	0.019	AT1G70690 , AT5G19510 , AT5G44130 , AT1G67430 , AT1G77800 , AT5G07980 , AT4G00050 , AT1G49340 , AT1G69295 , AT5G62700 , AT3G11130 , AT3G60190 , AT3G22220 , AT1G69840 , AT1G22930 , AT1G70600 , AT1G27170 , AT1G76850 , AT1G23290 , AT3G19080 , AT3G53420 , AT5G16120 , AT2G16430 , AT1G22220 , AT5G26340 , AT2G42570 , AT5G10940 , AT3G51250 , AT5G48380 , AT5G37620 , AT4G29410 , AT5G44800 , AT5G14450 , AT5…
GO:0005911	C	cell-cell junction	72	0.0017	0.022	AT1G70690 , AT5G19510 , AT5G44130 , AT1G67430 , AT1G77800 , AT5G07980 , AT4G00050 , AT1G49340 , AT1G69295 , AT5G62700 , AT3G11130 , AT3G60190 , AT3G22220 , AT1G69840 , AT1G22930 , AT1G70600 , AT1G27170 , AT1G76850 , AT1G23290 , AT3G19080 , AT3G53420 , AT5G16120 , AT2G16430 , AT1G22220 , AT5G26340 , AT2G42570 , AT5G10940 , AT3G51250 , AT5G48380 , AT5G37620 , AT4G29410 , AT5G44800 , AT5G14450 , AT5…
GO:0009528	C	plastid inner membrane	10	0.0018	0.022	AT5G16620 , AT3G19180 , AT3G56940 , AT1G69390 , AT5G13720 , AT4G23430 , AT5G22790 , AT5G01590 , AT2G32480 , AT5G22640
GO:0055044	C	symplast	71	0.0024	0.025	AT1G70690 , AT5G19510 , AT5G44130 , AT3G22220 , AT1G77800 , AT5G07980 , AT4G00050 , AT1G49340 , AT1G69295 , AT5G62700 , AT3G11130 , AT3G60190 , AT1G67430 , AT1G69840 , AT1G22930 , AT1G70600 , AT1G27170 , AT1G76850 , AT1G23290 , AT3G19080 , AT3G53420 , AT5G16120 , AT2G16430 , AT1G22220 , AT5G26340 , AT2G42570 , AT5G10940 , AT3G51250 , AT5G48380 , AT5G37620 , AT4G29410 , AT5G44800 , AT5G14450 , AT5…
GO:0009506	C	plasmodesma	71	0.0024	0.025	AT1G70690 , AT5G19510 , AT5G44130 , AT3G22220 , AT1G77800 , AT5G07980 , AT4G00050 , AT1G49340 , AT1G69295 , AT5G62700 , AT3G11130 , AT3G60190 , AT1G67430 , AT1G69840 , AT1G22930 , AT1G70600 , AT1G27170 , AT1G76850 , AT1G23290 , AT3G19080 , AT3G53420 , AT5G16120 , AT2G16430 , AT1G22220 , AT5G26340 , AT2G42570 , AT5G10940 , AT3G51250 , AT5G48380 , AT5G37620 , AT4G29410 , AT5G44800 , AT5G14450 , AT5…
GO:0005829	C	cytosol	123	0.0034	0.031	AT5G26680 , AT5G58240 , AT3G46940 , AT1G78590 , AT3G54150 , AT1G76790 , AT2G03800 , AT3G12490 , AT3G56640 , AT2G21390 , AT4G29410 , AT5G22650 , AT2G17640 , AT3G19130 , AT4G17720 , AT5G63860 , AT2G30110 , AT2G37600 , AT5G16130 , AT5G61970 , AT1G24180 , AT5G50750 , AT1G75950 , AT5G38470 , AT1G67990 , AT4G17830 , AT1G77940 , AT1G49600 , AT5G64350 , AT5G19510 , AT1G65440 , AT3G11200 , AT4G39280 , AT1…
GO:0009706	C	chloroplast inner membrane	9	0.004	0.034	AT5G16620 , AT3G56940 , AT1G69390 , AT5G13720 , AT4G23430 , AT5G22790 , AT5G01590 , AT2G32480 , AT5G22640
GO:0044459	C	plasma membrane part	84	0.0042	0.034	AT1G70690 , AT5G19510 , AT5G44130 , AT1G67430 , AT1G77800 , AT1G65440 , AT5G07980 , AT4G00050 , AT1G49340 , AT1G69295 , AT5G62700 , AT3G11130 , AT5G50800 , AT3G60190 , AT4G35100 , AT3G22220 , AT1G69840 , AT1G22930 , AT1G70600 , AT1G27170 , AT1G76850 , AT1G23290 , AT3G46900 , AT3G19080 , AT3G53420 , AT5G16120 , AT2G16430 , AT1G77630 , AT1G22220 , AT5G26340 , AT2G42570 , AT5G10940 , AT3G51250 , AT5…
GO:0043226	C	organelle	1067	0.0065	0.049	AT5G14690 , AT5G63520 , AT1G23310 , AT3G50890 , AT5G11010 , AT4G15563 , AT2G17730 , AT1G76490 , AT4G23493 , AT4G15200 , AT1G80680 , AT1G51540 , AT5G40570 , AT2G45660 , AT2G03880 , AT4G24270 , AT1G76880 , AT5G15380 , AT4G15560 , AT5G44090 , AT5G58870 , AT1G49040 , AT1G54380 , AT1G12290 , AT1G68430 , AT4G10390 , AT5G62090 , AT1G23420 , AT4G18380 , AT4G39790 , AT1G65420 , AT2G45430 , AT1G09210 , AT5…

## Sheet: S10
Supplemental Table S10 Regions of selective sweep between spring and winter groups in rapeseed
Selective sweeps	Chromosome	Start	End	Tajima's D	πs/πw	Fst
S-01	A02	6530000	6700000	-0.706915	0.209943	0.54475
S-02	A02	11900000	12080000	-0.8912	0.181265	0.7032
S-03	A02	15150000	15340000	-0.70523	0.276439	0.6937
S-04	A02	15660000	15850000	-0.70083	0.321037	0.7339
S-05	A02	17170000	17280000	-0.70523	0.2356	0.6241
S-06	A02	20230000	20370000	-0.244602	0.405989	0.529486
S-07	A02	20410000	20510000	-0.51287	0.303269	0.537611
S-08	A03	16900000	17020000	-0.75172	0.235863	0.66985
S-09	A06	9010000	9160000	-0.52602	0.32103	0.6209
S-10	A10	3060000	3180000	-0.713085	0.314501	0.55435
S-11	C01	17170000	17350000	-0.438806	0.313652	0.5257
S-12	C01	36540000	36650000	-0.14064	0.403369	0.7029
S-13	C01	36990000	37150000	-0.273557	0.350549	0.547367
S-14	C02	8210000	8320000	-0.3336	0.415204	0.6217
S-15	C02	8330000	8430000	-0.3336	0.406432	0.6117
S-16	C03	23930000	24190000	-0.799905	0.199687	0.632067
S-17	C03	24840000	24980000	-0.70523	0.247249	0.6479
S-18	C04	34040000	34180000	-0.35357	0.416877	0.6243
S-19	C06	6840000	7030000	-0.61562	0.263347	0.5961
S-20	C06	15430000	15560000	-0.61562	0.249391	0.5594
S-21	C06	16460000	16650000	-0.52385	0.367918	0.6686
S-22	C07	18580000	18730000	-0.61562	0.347677	0.7099
S-23	C07	22000000	22250000	-0.758286	0.196493	0.5697
S-24	C08	25350000	25470000	-0.35357	0.359668	0.54295
S-25	C08	26650000	26790000	-0.481496	0.327797	0.59293
S-26	C09	12430000	12740000	-0.791906	0.327114	0.77321
S-27	C09	12810000	13050000	-0.589413	0.343921	0.65673
W-01	A01	4660000	4770000	-0.98421	12.899	0.56635
W-02	A02	2770000	2870000	-1.14977	34.1271	0.6183
W-03	A02	11270000	11370000	-0.90263	9.15523	0.5276
W-04	A02	15450000	15560000	-1.06579	16.4931	0.639
W-05	A02	22610000	22710000	-0.643588	8.84079	0.6731
W-06	A04	8120000	8250000	-0.90383	8.87331	0.5522
W-07	A05	20390000	20490000	-0.90614	10.8563	0.55845
W-08	A06	7460000	7620000	-0.944358	8.66414	0.7022
W-09	A07	10620000	10750000	-0.98421	11.9787	0.5283
W-10	A09	14190000	14400000	-0.30921	10.8406	0.5488
W-11	A09	14410000	14620000	-0.718678	19.4942	0.5414
W-12	A09	14640000	14940000	-0.501512	11.9146	0.5816
W-13	A09	15370000	15590000	-0.401984	11.2336	0.5632
W-14	A09	15860000	16170000	-0.64136	13.9924	0.5887
W-15	A09	16210000	16360000	-0.342281	9.15332	0.5362
W-16	A09	21460000	21840000	-0.835565	14.2443	0.5611
W-17	A09	22280000	22390000	-0.307707	11.5816	0.5316
W-18	A09	23780000	23880000	-0.867741	10.8909	0.5344
W-19	A10	1290000	1430000	-0.665357	10.5067	0.56515
W-20	C02	9090000	9200000	-0.777291	15.9718	0.5308
W-21	C02	11930000	12050000	-0.862349	8.39287	0.5679
W-22	C02	23200000	23860000	-0.884248	14.1596	0.6449
W-23	C02	23870000	24310000	-0.973159	14.2627	0.6586
W-24	C02	24470000	24860000	-1.05011	14.6741	0.6752
W-25	C02	24870000	25210000	-0.623434	12.1321	0.6265
W-26	C02	26430000	27710000	-0.942955	14.7069	0.6507
W-27	C02	27720000	28590000	-0.78798	14.6906	0.6035
W-28	C02	28720000	28910000	-0.807013	10.3443	0.5691
W-29	C02	29120000	29710000	-0.913286	14.8532	0.5903
W-30	C02	29800000	29980000	-1.06579	16.6391	0.6401
W-31	C02	30020000	32940000	-0.844961	14.8851	0.6003
W-32	C02	33140000	33380000	-0.852313	10.5801	0.6339
W-33	C03	22400000	22540000	-0.96038	25.2689	0.5574
W-34	C03	34840000	34950000	-0.90383	9.4069	0.5383
W-35	C03	47110000	47250000	-0.932105	17.3379	0.5301
W-36	C04	30300000	30480000	-0.98421	12.0351	0.5188
W-37	C05	36810000	36910000	-1.06579	17.629	0.562
W-38	C05	40220000	40320000	-0.90526	8.76514	0.519
W-39	C05	40330000	40450000	-0.895724	9.00683	0.5543
W-40	C06	12460000	12780000	-1.05339	16.7675	0.53665
W-41	C06	35230000	35380000	-0.939268	11.0372	0.6073
W-42	C07	10800000	10970000	-1.06579	17.8598	0.5361
W-43	C07	11090000	11280000	-1.07138	17.0609	0.5891
W-44	C07	19200000	19380000	-0.803457	8.44552	0.5517
W-45	C07	19490000	19590000	-0.90443	8.48068	0.6213
W-46	C07	21060000	21160000	-0.1981	10.9594	0.5273
W-47	C08	5810000	6020000	-0.849905	12.2811	0.6407
W-48	C08	26740000	26880000	0.586094	9.92292	0.5622
W-49	C08	36520000	36660000	-0.90263	8.79164	0.5977
W-50	C09	9300000	9400000	-1.07138	16.7952	0.6065
W-51	C09	15660000	15760000	-0.98481	11.3436	0.6294
W-52	C09	24720000	24830000	-0.489137	12.5719	0.5296
W-53	C09	39890000	39990000	-1.09378	12.5418	0.5714
W-54	C09	47240000	47430000	-1.0256	13.0573	0.5612

## Sheet: S11
Supplemental Table S11 Genes within selective sweep regions between spring and winter groups in rapeseed.
Gene ID	Chromosome	Start	End	Length	Selective sweep region	ATH gene*	Term ID	Description
BnaA02g12350D	A02	6532762	6533629	867	S-01	AT1G66080	-	unknown protein
BnaA02g12360D	A02	6594961	6596247	1286	S-01	AT1G66160	GO:0050896;GO:0006952;GO:0009743;	CYS, MET, PRO, and GLY protein 1 (CMPG1)
BnaA02g12370D	A02	6596820	6599350	2530	S-01	AT1G66170	GO:0006807;GO:0009889;	MALE MEIOCYTE DEATH 1 (MMD1)
BnaA02g12380D	A02	6603110	6603685	575	S-01	-	-	-
BnaA02g12390D	A02	6605621	6606476	855	S-01	AT1G66190	-	unknown protein
BnaA02g12400D	A02	6613968	6615688	1720	S-01	AT1G07440	GO:0080167;GO:0050896;GO:0006807;GO:0005975;GO:0046686;GO:0044262;GO:0016051;	NAD(P)-binding Rossmann-fold superfamily protein
BnaA02g12410D	A02	6615760	6619028	3268	S-01	AT1G07440	GO:0080167;GO:0050896;GO:0006807;GO:0005975;GO:0046686;GO:0044262;GO:0016051;	NAD(P)-binding Rossmann-fold superfamily protein
BnaA02g12420D	A02	6635974	6638126	2152	S-01	-	-	-
BnaA02g12430D	A02	6638194	6640675	2481	S-01	AT1G66200	GO:0009651;GO:0050896;GO:0009628;GO:0006807;GO:0005975;GO:0046686;GO:0044262;GO:0009266;GO:0000302;GO:0034599;GO:0051716;GO:0042542;GO:0009743;	glutamine synthase clone F11 (GSR2)
BnaA02g12440D	A02	6670240	6672954	2714	S-01	AT1G66250	GO:0005975;	O-Glycosyl hydrolases family 17 protein
BnaA02g12450D	A02	6678683	6681009	2326	S-01	AT1G56400	-	F-box family protein
BnaA02g12460D	A02	6681078	6684898	3820	S-01	AT1G56400	-	F-box family protein
BnaA02g12470D	A02	6687242	6692385	5143	S-01	AT2G01918	-	PsbQ-like 3 (PQL3)
BnaA02g12480D	A02	6692739	6695340	2601	S-01	AT1G66330	GO:0050896;GO:0005975;GO:0044262;GO:0009791;GO:0016051;GO:0034599;GO:0051716;GO:0003006;GO:0048608;GO:0022414;GO:0000003;GO:0010228;	senescence-associated family protein
BnaA02g12490D	A02	6697226	6699078	1852	S-01	AT1G03670	-	ankyrin repeat family protein
BnaA02g12500D	A02	6699159	6699203	44	S-01	-	-	-
BnaA02g19170D	A02	11899080	11901188	2108	S-02	-	-	-
BnaA02g19180D	A02	11904028	11909674	5646	S-02	AT1G79190	-	ARM repeat superfamily protein
BnaA02g19190D	A02	11909896	11912373	2477	S-02	AT1G79210	GO:0042742;	proteasome subunit PAB1 (PAB1)
BnaA02g19200D	A02	11913008	11915639	2631	S-02	AT1G79230	GO:0006807;GO:0005975;GO:0044262;GO:0009791;GO:0016051;GO:0003006;GO:0048608;GO:0022414;GO:0000003;	mercaptopyruvate sulfurtransferase 1 (MST1)
BnaA02g19210D	A02	11928050	11930042	1992	S-02	-	-	-
BnaA02g19220D	A02	11932017	11939384	7367	S-02	AT2G24280	GO:0005975;GO:0044262;GO:0016051;	alpha/beta-Hydrolases superfamily protein
BnaA02g19230D	A02	11948561	11949797	1236	S-02	-	-	-
BnaA02g19240D	A02	11960379	11960528	149	S-02	AT3G09810	GO:0050896;GO:0009888;GO:0048767;GO:0009607;GO:0021700;GO:0048364;GO:0022622;GO:0048765;GO:0009719;GO:0010053;GO:0009743;	isocitrate dehydrogenase VI (IDH-VI)
BnaA02g19250D	A02	11960608	11960697	89	S-02	-	-	-
BnaA02g19260D	A02	11961130	11967076	5946	S-02	AT1G79550	GO:0050896;GO:0005975;GO:0046686;GO:0044262;GO:0051716;	phosphoglycerate kinase (PGK)
BnaA02g19270D	A02	11979688	11980997	1309	S-02	AT1G21100	GO:0006807;GO:0005975;GO:0044262;	O-methyltransferase family protein
BnaA02g19280D	A02	11983344	11984222	878	S-02	AT1G26890	-	FBD, F-box and Leucine Rich Repeat domains containing protein
BnaA02g19290D	A02	11990975	11992749	1774	S-02	AT1G79590	-	syntaxin of plants 52 (SYP52)
BnaA02g19300D	A02	11992800	11995587	2787	S-02	AT1G79600	-	Protein kinase superfamily protein
BnaA02g19310D	A02	11995638	11996869	1231	S-02	AT1G79610	-	Na+/H+ antiporter 6 (NHX6)
BnaA02g19320D	A02	11998105	12006450	8345	S-02	AT1G79630	-	Leucine-rich repeat protein kinase family protein
BnaA02g19330D	A02	12010035	12010364	329	S-02	AT1G79680	GO:0050896;GO:0006807;GO:0009617;GO:0009607;GO:0006952;GO:0009620;GO:0009719;	RESISTANCE TO FUSARIUM OXYSPORUM 1 (RFO1)
BnaA02g19340D	A02	12010739	12011687	948	S-02	AT1G79670	GO:0009620;	RESISTANCE TO FUSARIUM OXYSPORUM 1 (RFO1)
BnaA02g19350D	A02	12011987	12012406	419	S-02	AT1G79670	GO:0009620;	RESISTANCE TO FUSARIUM OXYSPORUM 1 (RFO1)
BnaA02g19360D	A02	12014801	12018263	3462	S-02	AT1G80930	GO:0006807;	MIF4G domain-containing protein / MA3 domain-containing protein
BnaA02g19370D	A02	12031346	12033479	2133	S-02	AT1G80900	-	magnesium transporter 1 (MGT1)
BnaA02g19380D	A02	12036731	12036991	260	S-02	-	-	-
BnaA02g19390D	A02	12037077	12039053	1976	S-02	AT1G80880	-	Tetratricopeptide repeat (TPR)-like superfamily protein
BnaA02g19400D	A02	12039456	12041480	2024	S-02	AT1G80870	-	Protein kinase superfamily protein
BnaA02g19410D	A02	12043006	12044366	1360	S-02	AT1G80780	GO:0050896;GO:0009628;GO:0006807;GO:0009416;GO:0009314;GO:0009791;GO:0009648;GO:0003006;GO:0048608;GO:0022414;GO:0000003;GO:0010228;GO:0048573;	Polynucleotidyl transferase, ribonuclease H-like superfamily protein
BnaA02g19420D	A02	12051673	12052760	1087	S-02	AT1G80790	GO:0050896;GO:0009628;GO:0006807;GO:0009791;GO:0009607;GO:0006952;	XH/XS domain-containing protein
BnaA02g19430D	A02	12056603	12057215	612	S-02	-	-	-
BnaA02g19440D	A02	12064289	12066003	1714	S-02	AT1G80760	GO:0050896;GO:0005975;GO:0044262;GO:0016051;GO:0051716;	NOD26-like intrinsic protein 6
BnaA02g19450D	A02	12067923	12069725	1802	S-02	AT1G80750	GO:0006807;	Ribosomal protein L30/L7 family protein
BnaA02g22620D	A02	15153048	15153956	908	S-03	AT5G44300	-	Dormancy/auxin associated family protein
BnaA02g22630D	A02	15154997	15156286	1289	S-03	AT5G44310	GO:0006807;GO:0009791;GO:0006629;GO:0003006;GO:0048608;GO:0022414;GO:0000003;GO:0009889;	Late embryogenesis abundant protein (LEA) family protein
BnaA02g22640D	A02	15174138	15179731	5593	S-03	AT1G10230	-	SKP1-like 18 (SK18)
BnaA02g22650D	A02	15179931	15180224	293	S-03	AT5G44320	-	Eukaryotic translation initiation factor 3 subunit 7 (eIF-3)
BnaA02g22660D	A02	15180935	15182788	1853	S-03	AT5G44340	GO:0006807;GO:0005975;GO:0044262;GO:0016051;	tubulin beta chain 4 (TUB4)
BnaA02g22670D	A02	15196663	15197640	977	S-03	AT5G44350	GO:0006807;	ethylene-responsive nuclear protein -related
BnaA02g22680D	A02	15217077	15223434	6357	S-03	AT5G44390	-	FAD-binding Berberine family protein
BnaA02g22690D	A02	15237539	15238087	548	S-03	AT5G44460	ath04626;	calmodulin like 43 (CML43)
BnaA02g22700D	A02	15239066	15241103	2037	S-03	AT5G44480	GO:0006807;GO:0005975;GO:0044262;	DEFECTIVE UGE IN ROOT (DUR)
BnaA02g22710D	A02	15250386	15250736	350	S-03	AT5G44540	-	Tapetum specific protein TAP35/TAP44
BnaA02g22720D	A02	15251262	15253949	2687	S-03	AT5G44550	-	Uncharacterised protein family (UPF0497)
BnaA02g22730D	A02	15275605	15276491	886	S-03	AT5G44610	GO:0009409;GO:0050896;GO:0009628;GO:0009888;GO:0048767;GO:0009266;GO:0021700;GO:0048364;GO:0022622;GO:0048765;GO:0051716;GO:0009719;GO:0010053;	-
BnaA02g22740D	A02	15276624	15276671	47	S-03	-	-	-
BnaA02g22750D	A02	15290839	15293517	2678	S-03	AT5G44630	GO:0006629;	Terpenoid cyclases/Protein prenyltransferases superfamily protein
BnaA02g22760D	A02	15293587	15293637	50	S-03	-	-	-
BnaA02g22770D	A02	15301277	15304080	2803	S-03	AT5G44635	GO:0006807;	MINICHROMOSOME MAINTENANCE 6 (MCM6)
BnaA02g22780D	A02	15314226	15320439	6213	S-03	AT5G44650	GO:0010286;GO:0042538;GO:0009414;	CHLOROPLAST PROTEIN-ENHANCING STRESS TOLERANCE (CEST)
BnaA02g22790D	A02	15320935	15321403	468	S-03	AT5G44660	-	unknown protein
BnaA02g22800D	A02	15321607	15321933	326	S-03	AT5G44660	-	unknown protein
BnaA02g22810D	A02	15331110	15333129	2019	S-03	AT5G44680	GO:0050896;GO:0009628;GO:0006807;GO:0009416;GO:0009314;GO:0051716;GO:0009637;	DNA glycosylase superfamily protein
BnaA02g22820D	A02	15337923	15338244	321	S-03	-	-	-
BnaA02g22950D	A02	15704937	15710330	5393	S-04	AT5G42170	GO:0006629;	SGNH hydrolase-type esterase superfamily protein
BnaA02g22960D	A02	15729840	15731631	1791	S-04	AT5G42150	-	Glutathione S-transferase family protein
BnaA02g22970D	A02	15745573	15749314	3741	S-04	-	-	-
BnaA02g22980D	A02	15755410	15756216	806	S-04	-	-	-
BnaA02g22990D	A02	15823920	15826392	2472	S-04	AT1G14800	-	Nucleic acid-binding, OB-fold-like protein
BnaA02g23000D	A02	15827051	15829264	2213	S-04	AT1G43170	GO:0006807;GO:0009791;GO:0003006;GO:0048608;GO:0022414;GO:0000003;	ribosomal protein 1 (RP1)
BnaA02g23010D	A02	15831741	15833413	1672	S-04	AT3G57790	GO:0005975;	Pectin lyase-like superfamily protein
BnaA02g23020D	A02	15837198	15838739	1541	S-04	AT5G42450	-	Pentatricopeptide repeat (PPR) superfamily protein
BnaA02g23030D	A02	15843525	15843903	378	S-04	-	-	-
BnaA02g23040D	A02	15844491	15846683	2192	S-04	AT5G42490	GO:0003006;GO:0022414;GO:0000003;	ATP binding microtubule motor family protein
BnaA02g23880D	A02	17212824	17214823	1999	S-05	AT5G45380	-	DEGRADATION OF UREA 3 (DUR3)
BnaA02g23890D	A02	17218004	17218998	994	S-05	AT5G45390	GO:0006807;GO:0005975;GO:0009888;GO:0044262;GO:0050793;GO:0006629;GO:0009889;	CLP protease P4 (CLPP4)
BnaA02g23900D	A02	17221474	17225212	3738	S-05	AT5G45400	GO:0006807;	RPA70C
BnaA02g23910D	A02	17225390	17227017	1627	S-05	AT5G45410	-	unknown protein
BnaA02g23920D	A02	17240234	17240812	578	S-05	-	-	-
BnaA02g23930D	A02	17243680	17244156	476	S-05	-	-	-
BnaA02g23940D	A02	17248960	17249205	245	S-05	-	-	-
BnaA02g23950D	A02	17251426	17251950	524	S-05	AT1G13120	GO:0006807;GO:0009791;GO:0003006;GO:0048608;GO:0022414;GO:0000003;	embryo defective 1745 (emb1745)
BnaA02g23960D	A02	17253918	17255607	1689	S-05	AT5G45430	-	Protein kinase superfamily protein
BnaA02g23970D	A02	17255659	17256007	348	S-05	AT5G45430	-	Protein kinase superfamily protein
BnaA02g23980D	A02	17265997	17272039	6042	S-05	AT5G45540	-	Protein of unknown function (DUF594)
BnaA02g23990D	A02	17279665	17279945	280	S-05	-	-	-
BnaA02g27460D	A02	20240062	20240601	539	S-06	AT2G04038	GO:0006807;GO:0009889;	basic leucine-zipper 48 (bZIP48)
BnaA02g27470D	A02	20247787	20250076	2289	S-06	AT3G25540	GO:0006629;	LONGEVITY ASSURANCE GENE 1 (LAG1)
BnaA02g27480D	A02	20254986	20256380	1394	S-06	AT3G25545	-	unknown protein
BnaA02g27490D	A02	20256591	20261597	5006	S-06	AT3G25560	-	NSP-interacting kinase 2 (NIK2)
BnaA02g27500D	A02	20261857	20263649	1792	S-06	AT3G25560	-	NSP-interacting kinase 2 (NIK2)
BnaA02g27510D	A02	20269025	20269714	689	S-06	-	-	-
BnaA02g27520D	A02	20278416	20281270	2854	S-06	AT3G25585	GO:0050896;GO:0046686;GO:0006629;	aminoalcoholphosphotransferase (AAPT2)
BnaA02g27530D	A02	20288724	20290598	1874	S-06	AT3G25590	-	unknown protein
BnaA02g27540D	A02	20292526	20292975	449	S-06	AT3G25597	-	unknown protein
BnaA02g27550D	A02	20295506	20300705	5199	S-06	AT3G25610	-	ATPase E1-E2 type family protein / haloacid dehalogenase-like hydrolase family protein
BnaA02g27560D	A02	20316321	20319317	2996	S-06	AT3G25620	-	ABC-2 type transporter family protein
BnaA02g27570D	A02	20345703	20346500	797	S-06	AT3G25640	-	Protein of unknown function, DUF617
BnaA02g27580D	A02	20352468	20352743	275	S-06	AT3G25655	GO:0009888;GO:0009791;GO:0021700;GO:0048364;GO:0022622;GO:0048765;GO:0003006;GO:0048608;GO:0022414;GO:0000003;GO:0010053;	inflorescence deficient in abscission (IDA)-like 1 (IDL1)
BnaA02g27590D	A02	20357802	20358805	1003	S-06	AT3G25660	GO:0006629;	Amidase family protein
BnaA02g27600D	A02	20360619	20362348	1729	S-06	AT3G25700	-	Eukaryotic aspartyl protease family protein
BnaA02g27610D	A02	20363777	20363971	194	S-06	-	-	-
BnaA02g27620D	A02	20365531	20366395	864	S-06	AT2G03310	-	unknown protein
BnaA02g27640D	A02	20408432	20411604	3172	S-07	AT4G15330	GO:0005975;GO:0044262;GO:0016051;	cytochrome P450, family 705, subfamily A, polypeptide 1 (CYP705A1)
BnaA02g27650D	A02	20414022	20414576	554	S-07	AT3G25855	-	Copper transport protein family
BnaA02g27660D	A02	20431253	20431877	624	S-07	AT3G25870	-	unknown protein
BnaA02g27670D	A02	20432380	20432889	509	S-07	AT3G25882	-	NIM1-interacting 2 (NIMIN-2)
BnaA02g27680D	A02	20444917	20446231	1314	S-07	AT3G25890	GO:0006807;GO:0009889;	Integrase-type DNA-binding superfamily protein
BnaA02g27690D	A02	20451223	20451504	281	S-07	AT3G25905	-	CLAVATA3/ESR-RELATED 27 (CLE27)
BnaA02g27700D	A02	20454065	20454592	527	S-07	-	-	-
BnaA02g27710D	A02	20472642	20476854	4212	S-07	AT3G25920	GO:0006807;	FUNCTIONS IN: zinc ion binding
BnaA02g27720D	A02	20477485	20479223	1738	S-07	AT3G25930	-	Adenine nucleotide alpha hydrolases-like superfamily protein
BnaA02g27730D	A02	20483621	20485732	2111	S-07	AT3G25970	-	Pentatricopeptide repeat (PPR) superfamily protein
BnaA02g27740D	A02	20486791	20488524	1733	S-07	AT3G25990	GO:0006807;GO:0009889;	Homeodomain-like superfamily protein
BnaA02g27750D	A02	20489200	20491013	1813	S-07	AT3G26000	-	Ribonuclease inhibitor
BnaA02g27760D	A02	20494554	20499985	5431	S-07	AT3G26030	-	serine/threonine protein phosphatase 2A 55 kDa regulatory subunit B prime delta (ATB' DELTA)
BnaA02g27770D	A02	20502519	20505227	2708	S-07	AT3G26050	-	TPX2 (targeting protein for Xklp2) protein family
BnaA03g34780D	A03	16906497	16908478	1981	S-08	AT3G17820	GO:0050896;GO:0006807;GO:0046686;GO:0009743;	glutamine synthetase 1.3 (GLN1.3)
BnaA03g34790D	A03	16964587	16966086	1499	S-08	AT3G18490	GO:0009414;GO:0009627;	Eukaryotic aspartyl protease family protein
BnaA03g34800D	A03	16979661	16983226	3565	S-08	AT3G18520	GO:0050896;GO:0009628;GO:0009416;GO:0009314;GO:0009791;GO:0009648;GO:0003006;GO:0048608;GO:0022414;GO:0000003;GO:0010228;GO:0048573;	histone deacetylase 15 (HDA15)
BnaA03g34810D	A03	16983562	16987538	3976	S-08	AT3G18524	GO:0050896;GO:0006807;GO:0050793;GO:0009791;GO:0051716;GO:0048449;GO:0048580;GO:0003006;GO:0048608;GO:0022414;GO:0000003;GO:0009886;GO:0009889;	MUTS homolog 2 (MSH2)
BnaA03g34820D	A03	16996364	16998145	1781	S-08	AT3G18550	GO:0006807;GO:0009889;	BRANCHED 1 (BRC1)
BnaA03g34830D	A03	17011078	17011575	497	S-08	AT3G18570	-	Oleosin family protein
BnaA03g34840D	A03	17012606	17013425	819	S-08	AT3G18590	-	early nodulin-like protein 5 (ENODL5)
BnaA03g34850D	A03	17014759	17018134	3375	S-08	AT3G18600	GO:0006807;GO:0050793;GO:0009791;GO:0048580;GO:0003006;GO:0048608;GO:0022414;GO:0000003;	P-loop containing nucleoside triphosphate hydrolases superfamily protein
BnaA03g34860D	A03	17019145	17020762	1617	S-08	AT3G18620	-	DHHC-type zinc finger family protein
BnaA06g16200D	A06	9011593	9012787	1194	S-09	AT3G49070	-	Protein of unknown function (DUF677)
BnaA06g16210D	A06	9013249	9017631	4382	S-09	AT3G49060	-	U-box domain-containing protein kinase family protein
BnaA06g16220D	A06	9017770	9019174	1404	S-09	AT3G49055	-	unknown protein
BnaA06g16230D	A06	9029334	9029510	176	S-09	-	-	-
BnaA06g16240D	A06	9029661	9032154	2493	S-09	AT3G49050	GO:0006629;	alpha/beta-Hydrolases superfamily protein
BnaA06g16250D	A06	9036614	9038152	1538	S-09	AT3G49010	GO:0006807;	breast basic conserved 1 (BBC1)
BnaA06g16260D	A06	9038455	9039050	595	S-09	AT3G01920	-	DHBP synthase RibB-like alpha/beta domain
BnaA06g16270D	A06	9053401	9055867	2466	S-09	AT3G48990	GO:0050896;GO:0006807;GO:0046686;GO:0050793;GO:0009791;GO:0009607;GO:0006952;GO:0009620;GO:0048580;GO:0003006;GO:0048608;GO:0022414;GO:0000003;GO:0010029;GO:0050832;	AMP-dependent synthetase and ligase family protein
BnaA06g16280D	A06	9065871	9066876	1005	S-09	-	-	-
BnaA06g16290D	A06	9075017	9077585	2568	S-09	AT3G48980	-	CONTAINS InterPro DOMAIN/s: Lipopolysaccharide-modifying protein (InterPro:IPR006598), Protein of unknown function DUF821, CAP10-like (InterPro:IPR008539)
BnaA06g16300D	A06	9079607	9080681	1074	S-09	AT3G48970	-	Heavy metal transport/detoxification superfamily protein
BnaA06g16310D	A06	9080930	9088564	7634	S-09	AT3G48950	GO:0005975;	Pectin lyase-like superfamily protein
BnaA06g16320D	A06	9154181	9154606	425	S-09	-	-	-
BnaA10g05330D	A10	3060566	3060730	164	S-10	-	-	-
BnaA10g05340D	A10	3060854	3061857	1003	S-10	-	-	-
BnaA10g05350D	A10	3062979	3063656	677	S-10	-	-	-
BnaA10g05360D	A10	3077383	3079412	2029	S-10	AT1G47220	-	cyclin-dependent protein kinase 3
BnaA10g05370D	A10	3079813	3080643	830	S-10	AT1G47200	-	WPP domain protein 2 (WPP2)
BnaA10g05380D	A10	3082859	3084815	1956	S-10	-	-	-
BnaA10g05390D	A10	3091892	3094637	2745	S-10	AT1G47128	GO:0050896;GO:0009628;GO:0006807;GO:0005975;GO:0046686;GO:0044262;GO:0009266;GO:0000302;GO:0009607;GO:0034599;GO:0006952;GO:0009620;GO:0051716;GO:0042542;GO:0050832;GO:0009414;	responsive to dehydration 21 (RD21)
BnaA10g05400D	A10	3108070	3108300	230	S-10	AT2G17750	GO:0009416;GO:0050896;GO:0009628;GO:0006807;GO:0009416;GO:0009314;	NEP-interacting protein 1 (NIP1)
BnaA10g05410D	A10	3108419	3110010	1591	S-10	AT2G17750	GO:0050896;GO:0009628;GO:0006807;GO:0009416;GO:0009314;	NEP-interacting protein 1 (NIP1)
BnaA10g05420D	A10	3123095	3123325	230	S-10	AT2G17750	GO:0050896;GO:0009628;GO:0006807;GO:0009416;GO:0009314;	NEP-interacting protein 1 (NIP1)
BnaA10g05430D	A10	3123444	3125034	1590	S-10	AT2G17750	GO:0050896;GO:0009628;GO:0006807;GO:0009416;GO:0009314;	NEP-interacting protein 1 (NIP1)
BnaA10g05440D	A10	3141594	3142758	1164	S-10	AT1G46264	GO:0050896;GO:0009628;GO:0006807;GO:0009266;GO:0009889;	heat shock transcription factor B4 (HSFB4)
BnaC01g23530D	C01	17172432	17176588	4156	S-11	-	-	-
BnaC01g23540D	C01	17177892	17178213	321	S-11	AT5G41770	GO:0006807;	crooked neck protein, putative / cell cycle protein, putative
BnaC01g23550D	C01	17178264	17178848	584	S-11	AT3G51110	GO:0006807;	crooked neck protein, putative / cell cycle protein, putative
BnaC01g23560D	C01	17179201	17180494	1293	S-11	AT3G12060	GO:0006807;GO:0005975;GO:0044262;GO:0016051;	TRICHOME BIREFRINGENCE-LIKE 1 (TBL1)
BnaC01g23570D	C01	17182760	17183400	640	S-11	-	-	-
BnaC01g23580D	C01	17187946	17193579	5633	S-11	AT3G62010	-	unknown protein
BnaC01g23590D	C01	17193650	17194414	764	S-11	AT3G62010	-	unknown protein
BnaC01g23600D	C01	17215211	17218063	2852	S-11	-	-	-
BnaC01g23610D	C01	17227248	17228063	815	S-11	AT1G79380	GO:0050896;GO:0006807;GO:0005975;GO:0044262;GO:0009617;GO:0009607;GO:0006952;GO:0051716;GO:0042742;GO:0009719;	Ca(2)-dependent phospholipid-binding protein (Copine) family
BnaC01g23620D	C01	17229232	17230482	1250	S-11	-	-	-
BnaC01g23630D	C01	17241013	17242607	1594	S-11	AT3G51090	GO:0006629;	Protein of unknown function (DUF1640)
BnaC01g23640D	C01	17250044	17251524	1480	S-11	AT3G51080	GO:0050896;GO:0009628;GO:0006807;GO:0009416;GO:0009314;GO:0009889;	GATA transcription factor 6 (GATA6)
BnaC01g23650D	C01	17263135	17268030	4895	S-11	AT3G51070	-	S-adenosyl-L-methionine-dependent methyltransferases superfamily protein
BnaC01g23660D	C01	17282679	17282831	152	S-11	AT3G51060	GO:0050896;GO:0006807;GO:0009791;GO:0051716;GO:0003006;GO:0048608;GO:0009719;GO:0022414;GO:0000003;GO:0009889;	STYLISH 1 (STY1)
BnaC01g23670D	C01	17318015	17320701	2686	S-11	-	-	-
BnaC01g37430D	C01	36571616	36572687	1071	S-12	AT3G13810	GO:0006807;GO:0006629;GO:0009889;	indeterminate(ID)-domain 7 (IDD7)
BnaC01g37440D	C01	36590584	36590943	359	S-12	-	-	-
BnaC01g37450D	C01	36604664	36607717	3053	S-12	AT3G13790	GO:0080167;GO:0050896;GO:0005975;GO:0006952;GO:0009743;	ATBFRUCT1
BnaC01g37460D	C01	36608953	36613900	4947	S-12	AT3G13750	GO:0050896;GO:0005975;GO:0009888;GO:0048767;GO:0000302;GO:0021700;GO:0048364;GO:0022622;GO:0034599;GO:0048765;GO:0051716;GO:0042542;GO:0010053;	beta galactosidase 1 (BGAL1)
BnaC01g37470D	C01	36645135	36647929	2794	S-12	AT3G13730	GO:0009791;GO:0006629;GO:0003006;GO:0048608;GO:0022414;GO:0000003;	cytochrome P450, family 90, subfamily D, polypeptide 1 (CYP90D1)
BnaC01g37480D	C01	36648016	36648493	477	S-12	-	-	-
BnaC01g37720D	C01	36989544	36991328	1784	S-13	AT3G13360	-	WPP domain interacting protein 3 (WIP3)
BnaC01g37730D	C01	37001377	37001643	266	S-13	-	-	-
BnaC01g37740D	C01	37001700	37002707	1007	S-13	AT3G13340	GO:0006807;	Transducin/WD40 repeat-like superfamily protein
BnaC01g37750D	C01	37008229	37011080	2851	S-13	AT3G13320	-	cation exchanger 2 (CAX2)
BnaC01g37760D	C01	37025500	37026236	736	S-13	AT3G13310	-	Chaperone DnaJ-domain superfamily protein
BnaC01g37770D	C01	37026845	37027306	461	S-13	-	-	-
BnaC01g37780D	C01	37035292	37037157	1865	S-13	AT3G13226	GO:0050896;GO:0006807;GO:0051716;	regulatory protein RecX family protein
BnaC01g37790D	C01	37048672	37052917	4245	S-13	AT3G13225	-	WW domain-containing protein
BnaC01g37800D	C01	37053947	37055433	1486	S-13	-	-	-
BnaC01g37810D	C01	37055538	37057745	2207	S-13	AT3G13224	-	RNA-binding (RRM/RBD/RNP motifs) family protein
BnaC01g37820D	C01	37058091	37061253	3162	S-13	AT3G13222	-	GBF-interacting protein 1 (GIP1)
BnaC01g37830D	C01	37061555	37064865	3310	S-13	AT3G13220	GO:0021700;	WBC27
BnaC01g37840D	C01	37064922	37066591	1669	S-13	AT3G13200	GO:0006807;	EMBRYO DEFECTIVE 2769 (EMB2769)
BnaC01g37850D	C01	37067572	37070977	3405	S-13	AT3G13180	GO:0006807;GO:0009889;	NOL1/NOP2/sun family protein / antitermination NusB domain-containing protein
BnaC01g37860D	C01	37073139	37074443	1304	S-13	AT3G13175	-	unknown protein
BnaC01g37870D	C01	37081654	37084200	2546	S-13	AT3G13170	GO:0050896;GO:0009628;GO:0006807;GO:0009314;GO:0051716;GO:0000003;GO:0009889;	ATSPO11-1
BnaC01g37880D	C01	37086362	37087845	1483	S-13	AT3G13160	GO:0006807;GO:0050793;GO:0009791;GO:0048580;GO:0003006;GO:0048608;GO:0022414;GO:0000003;	Tetratricopeptide repeat (TPR)-like superfamily protein
BnaC01g37890D	C01	37087982	37088383	401	S-13	-	-	-
BnaC01g37900D	C01	37088866	37090312	1446	S-13	AT3G13150	-	Tetratricopeptide repeat (TPR)-like superfamily protein
BnaC01g37910D	C01	37091168	37091914	746	S-13	AT3G13140	-	hydroxyproline-rich glycoprotein family protein
[truncated: 1,473 more rows]

## Sheet: S12
Supplemental Table S12 Functional categories of the genes in the region of selective sweep between spring and winter groups in rapeseed
[truncated: 188 more rows]

[truncated: 5 more sheets: S14, S15, S16, S17, S18]
